# Supplementary material for: N,N-Dimethyl-3-phenyl­isoxazole-5-carbox­amide
Source: Acta Crystallogr Sect E Struct Rep Online. 2013 Dec 24;70(Pt 1):o94. doi: 10.1107/S1600536813033199 (PMC3914115; doi:10.1107/S1600536813033199)
Supplement: Supplementary file 2 [file e-70-00o94-Isup2.hkl]

# 
# h,k,l, Fc-squared, Fo-squared, sigma(Fo-squared) and status flag 
# 
data_I
_shelx_title ' xb4850_0m in P2(1)/c' 
_shelx_refln_list_code          4 
_shelx_F_calc_maximum      170.42 
_exptl_crystal_F_000       456.00 
_reflns_d_resolution_high  0.8377 
 
loop_ 
 _symmetry_equiv_pos_as_xyz 
 'x, y, z' 
 '-x, y+1/2, -z+1/2' 
 '-x, -y, -z' 
 'x, -y-1/2, z-1/2' 
 
_cell_length_a     7.5962 
_cell_length_b    12.3770 
_cell_length_c    12.1225 
_cell_angle_alpha  90.000 
_cell_angle_beta  102.964 
_cell_angle_gamma  90.000 
 
_shelx_F_squared_multiplier     1.000 
 
loop_ 
 _refln_index_h 
 _refln_index_k 
 _refln_index_l 
 _refln_F_squared_calc 
 _refln_F_squared_meas 
 _refln_F_squared_sigma 
 _refln_observed_status 
   1   0   0       95.46       83.14      3.21 o 
   2   0   0    23963.28    25705.10    363.87 o 
   3   0   0      463.74      405.08      7.46 o 
   4   0   0      248.00      210.75      5.74 o 
   5   0   0      658.44      677.42     12.44 o 
   6   0   0        4.86        4.81      2.94 o 
   7   0   0       14.42       17.62      4.81 o 
   8   0   0        0.25        0.53      4.01 o 
   1   1   0      171.93      160.33      2.42 o 
   2   1   0     5562.47     5624.37     44.38 o 
   3   1   0       56.58       66.31      3.32 o 
   4   1   0      659.84      667.49      8.14 o 
   5   1   0       37.69       38.11      2.25 o 
   6   1   0        7.35        9.42      2.54 o 
   7   1   0        0.00       -1.49      2.24 o 
   8   1   0        1.17       -1.53      2.73 o 
   0   2   0     2919.73     2743.73     44.02 o 
   1   2   0      357.41      342.59      3.97 o 
   2   2   0      943.42      884.35      8.83 o 
   3   2   0      367.58      370.28      5.11 o 
   4   2   0        9.78       13.11      1.40 o 
   5   2   0       93.36       96.02      3.09 o 
   6   2   0       38.28       39.47      3.10 o 
   7   2   0       50.42       58.83     13.49 o 
   8   2   0        0.33        2.14      3.02 o 
   1   3   0      377.91      391.93      4.63 o 
   2   3   0      381.35      367.43      4.30 o 
   3   3   0      768.91      740.86      8.29 o 
   4   3   0       38.41       42.21      2.81 o 
   5   3   0       45.22       41.43      2.48 o 
   6   3   0      100.67      101.56      4.45 o 
   7   3   0       88.03       95.75      9.61 o 
   8   3   0        8.66        2.65      4.54 o 
   0   4   0     2174.38     1993.59     25.35 o 
   1   4   0      117.68      122.01      2.47 o 
   2   4   0      259.78      274.61      3.65 o 
   3   4   0       79.49       88.23      2.35 o 
   4   4   0       25.12       18.08      1.63 o 
   5   4   0      242.76      262.56      6.10 o 
   6   4   0        0.59        0.93      2.17 o 
   7   4   0       25.04       22.51      5.21 o 
   8   4   0       26.50       28.71      4.53 o 
   1   5   0      986.39      992.19     12.73 o 
   2   5   0      968.07     1014.50      9.32 o 
   3   5   0       10.46       10.38      1.13 o 
   4   5   0       19.04       24.17      1.82 o 
   5   5   0       70.23       66.72      3.69 o 
   6   5   0        0.97        0.29      1.57 o 
   7   5   0        0.20       -1.35      4.01 o 
   8   5   0        1.40        2.68      3.11 o 
   0   6   0     1492.73     1492.47     21.55 o 
   1   6   0        3.80        3.44      0.77 o 
   2   6   0       20.08       18.61      1.19 o 
   3   6   0      129.10      145.01      3.12 o 
   4   6   0      147.88      155.83      3.60 o 
   5   6   0       30.84       36.76      2.67 o 
   6   6   0       15.82       15.55      2.23 o 
   7   6   0        0.35        0.28      2.89 o 
   8   6   0        6.66       10.71      5.21 o 
   1   7   0       30.27       35.44      1.64 o 
   2   7   0      632.16      665.14      8.67 o 
   3   7   0       50.18       50.94      2.84 o 
   4   7   0      202.42      219.33      5.32 o 
   5   7   0       25.47       24.01      2.88 o 
   6   7   0        3.40        4.15      2.07 o 
   7   7   0        5.09        6.37      2.49 o 
   0   8   0      131.57      115.41      5.06 o 
   1   8   0        7.76        8.59      1.38 o 
   2   8   0        1.42        0.87      1.18 o 
   3   8   0       83.94       86.05      3.34 o 
   4   8   0       14.59       17.69      2.16 o 
   5   8   0       40.60       39.15      3.64 o 
   6   8   0        2.91        4.14      2.37 o 
   7   8   0        2.43        4.33      2.47 o 
   1   9   0       45.86       54.89      3.15 o 
   2   9   0      233.58      213.30      6.20 o 
   3   9   0      536.42      542.39     10.84 o 
   4   9   0       90.95       88.02      6.54 o 
   5   9   0       94.23       80.58     17.89 o 
   6   9   0       21.28       28.88      4.81 o 
   7   9   0        9.36       19.22      4.36 o 
   0  10   0       45.38       52.21      4.60 o 
   1  10   0      119.54      136.14      5.10 o 
   2  10   0        2.41        0.07      1.62 o 
   3  10   0       27.09       28.92      3.16 o 
   4  10   0       22.67       22.36      4.27 o 
   5  10   0       76.47       64.68      6.27 o 
   6  10   0        0.19        1.98      4.14 o 
   1  11   0       61.96       51.27      4.66 o 
   2  11   0       19.41       22.20      2.94 o 
   3  11   0        1.44        3.27      1.92 o 
   4  11   0        5.89        1.88      2.76 o 
   5  11   0        0.26        2.95      2.81 o 
   0  12   0        0.86       -0.56      3.34 o 
   1  12   0        8.88        8.28      2.06 o 
   2  12   0       16.12       13.51      2.69 o 
   3  12   0       20.31       26.45      3.43 o 
   4  12   0       44.30       43.59      5.36 o 
   5  12   0        1.08       -0.67      3.87 o 
   1  13   0        4.33        6.41      2.19 o 
   2  13   0       45.40       50.43      4.42 o 
   3  13   0        0.10       -2.20      2.43 o 
   4  13   0        0.99        3.96      3.08 o 
   0  14   0        6.44       13.48      3.49 o 
   1  14   0       10.08       11.15      2.67 o 
   2  14   0        6.14       11.13      2.78 o 
  -8   1   1        5.48        9.21      3.49 o 
  -7   1   1        5.47       10.25      4.67 o 
  -6   1   1        7.38        6.14      4.81 o 
  -5   1   1       17.34       14.52      1.45 o 
  -4   1   1       71.15       61.82      2.16 o 
  -3   1   1        2.00        6.09      1.27 o 
  -2   1   1     4129.92     4128.06     32.61 o 
  -1   1   1     4195.73     4067.20     36.39 o 
   0   1   1      123.37      116.05      5.75 o 
   1   1   1      884.90      816.18     11.22 o 
   2   1   1      377.91      368.50      6.99 o 
   3   1   1      380.40      374.82      8.16 o 
   4   1   1       32.00       35.13      3.51 o 
   5   1   1        0.26       -1.13      1.54 o 
   6   1   1        1.66        2.25      1.57 o 
   7   1   1        0.00        1.42      4.01 o 
   8   1   1        9.00        8.08      3.49 o 
  -8   2   1       12.40       11.03      3.20 o 
  -7   2   1       32.77       28.81      5.74 o 
  -6   2   1        0.70        4.90      4.27 o 
  -5   2   1      176.27      203.65      4.95 o 
  -4   2   1       22.29       24.63      1.73 o 
  -3   2   1        0.19        0.28      0.54 o 
  -2   2   1      155.13      169.75      2.59 o 
  -1   2   1       66.49       78.75      6.13 o 
   0   2   1      359.17      333.91      4.40 o 
   1   2   1      420.44      378.56      5.39 o 
   2   2   1      108.75      123.42      9.88 o 
   3   2   1        8.59        9.21      1.51 o 
   4   2   1       67.89       67.53      2.58 o 
   5   2   1      148.03      168.58      4.29 o 
   6   2   1       17.39       20.00      2.71 o 
   7   2   1       36.70       42.18      6.01 o 
   8   2   1       14.25        9.92      3.49 o 
  -8   3   1        4.36        8.67      3.19 o 
  -7   3   1        1.56       -1.57      2.17 o 
  -6   3   1       50.63       49.22      3.33 o 
  -5   3   1       35.50       39.20      4.54 o 
  -4   3   1      178.07      178.06      3.63 o 
  -3   3   1       85.11       73.93      2.09 o 
  -2   3   1      380.41      354.26      4.42 o 
  -1   3   1     2152.62     2046.05     17.43 o 
   0   3   1      291.39      294.13      3.95 o 
   1   3   1     1493.05     1446.03     15.58 o 
   2   3   1      476.77      499.51      8.87 o 
   3   3   1      199.42      205.09      4.55 o 
   4   3   1      626.13      675.71      8.88 o 
   5   3   1       30.69       25.75      3.16 o 
   6   3   1       13.24       12.47      2.15 o 
   7   3   1        2.66        6.47      2.92 o 
   8   3   1        0.31        0.53      2.83 o 
  -8   4   1       26.19       23.44      4.14 o 
  -7   4   1        0.30       -1.06      2.17 o 
  -6   4   1       64.09       66.38      6.20 o 
  -5   4   1        0.13        0.69      1.21 o 
  -4   4   1        8.39        6.93      1.08 o 
  -3   4   1      107.36      117.56      3.29 o 
  -2   4   1       51.50       51.23      2.57 o 
  -1   4   1        9.84       14.09      1.39 o 
   0   4   1     1135.58     1170.44     15.62 o 
   1   4   1      634.55      632.27      8.62 o 
   2   4   1      323.30      347.36      6.31 o 
   3   4   1        7.79        9.32      1.19 o 
   4   4   1        3.24        1.41      0.99 o 
   5   4   1       62.53       66.62      3.11 o 
   6   4   1       11.36       14.01      2.30 o 
   7   4   1        2.42        5.29      2.81 o 
   8   4   1        4.85        1.03      3.00 o 
  -8   5   1        3.08        2.89      5.07 o 
  -7   5   1        8.52       11.98      3.11 o 
  -6   5   1        0.61        1.55      1.64 o 
  -5   5   1        1.09       -1.21      1.21 o 
  -4   5   1       97.57       93.18      2.96 o 
  -3   5   1        8.65        9.28      1.13 o 
  -2   5   1      167.78      162.88      2.81 o 
  -1   5   1      161.15      159.95      2.92 o 
   0   5   1       14.30       12.35      1.17 o 
   1   5   1      146.11      142.10      3.71 o 
   2   5   1        9.19       11.27      1.18 o 
   3   5   1      192.43      207.10      3.86 o 
   4   5   1       22.75       29.99      1.96 o 
   5   5   1       14.59       15.92      2.19 o 
   6   5   1       68.64       65.10      4.09 o 
   7   5   1       27.97       29.59      3.36 o 
   8   5   1       13.71        7.21      3.40 o 
  -8   6   1        0.91        0.35      3.14 o 
  -7   6   1        1.80       -0.93      2.45 o 
  -6   6   1        7.83        6.36      1.82 o 
  -5   6   1        0.16        0.90      1.25 o 
  -4   6   1      145.49      142.49      3.38 o 
  -3   6   1       11.12       11.56      1.21 o 
  -2   6   1      983.15     1068.31     11.51 o 
  -1   6   1       27.79       28.53      1.52 o 
   0   6   1     1896.38     2129.80     20.30 o 
   1   6   1       30.83       28.53      2.24 o 
   2   6   1      560.28      598.92      8.22 o 
   3   6   1       68.92       70.62      3.91 o 
   4   6   1        2.92        1.36      1.36 o 
   5   6   1        6.59        6.60      2.27 o 
   6   6   1       12.09       11.60      2.60 o 
   7   6   1        6.38        8.75      2.69 o 
  -7   7   1        0.48       -1.74      2.73 o 
  -6   7   1       43.23       42.85      4.62 o 
  -5   7   1        7.72        9.17      2.14 o 
  -4   7   1       37.24       34.08      3.03 o 
  -3   7   1        1.68        0.76      1.00 o 
  -2   7   1      125.16      129.17      3.21 o 
  -1   7   1       62.18       67.43      3.24 o 
   0   7   1       92.93       90.15      2.97 o 
   1   7   1      116.72      101.00      2.52 o 
   2   7   1       34.82       44.98      3.04 o 
   3   7   1      270.72      277.77      5.66 o 
   4   7   1       61.35       63.43      3.56 o 
   5   7   1       27.47       28.01      3.12 o 
   6   7   1        3.12        0.38      1.97 o 
   7   7   1        9.47        7.88      2.72 o 
  -7   8   1       14.93       10.99      3.68 o 
  -6   8   1       24.92       32.44      3.69 o 
  -5   8   1       91.69       97.57      7.66 o 
  -4   8   1       36.22       34.94      3.18 o 
  -3   8   1       64.50       70.83      4.24 o 
  -2   8   1        3.14        3.51      1.31 o 
  -1   8   1       32.63       33.56      3.06 o 
   0   8   1      106.89       98.42      3.37 o 
   1   8   1      119.73      114.51      3.71 o 
   2   8   1      329.85      315.29      9.12 o 
   3   8   1       58.56       66.98      3.20 o 
   4   8   1       30.39       28.90      2.64 o 
   5   8   1        6.77        6.34      2.16 o 
   6   8   1        0.12       -0.19      2.03 o 
   7   8   1        0.14       -0.57      2.40 o 
  -7   9   1        8.50       12.69      3.98 o 
  -6   9   1       54.54       54.83     11.48 o 
  -5   9   1       25.88       20.73      3.79 o 
  -4   9   1        0.97        0.31      2.17 o 
  -3   9   1      259.32      258.25     14.63 o 
  -2   9   1       66.01       66.00      4.10 o 
  -1   9   1       12.79        8.93      1.79 o 
   0   9   1       62.03       56.67      4.15 o 
   1   9   1       43.26       43.46      2.89 o 
   2   9   1        0.29        2.60      1.48 o 
   3   9   1        0.43        3.31      2.49 o 
   4   9   1      270.52      249.37     11.36 o 
   5   9   1       17.12       21.42      3.91 o 
   6   9   1      104.61       98.94     28.31 o 
  -6  10   1        6.14        5.47      3.27 o 
  -5  10   1       24.43       15.59      3.85 o 
  -4  10   1        8.73        5.74      3.34 o 
  -3  10   1       90.44       89.60      6.07 o 
  -2  10   1        0.05        1.88      1.47 o 
  -1  10   1       31.84       33.31      3.00 o 
   0  10   1      154.57      145.67      4.54 o 
   1  10   1      676.76      678.96     16.82 o 
   2  10   1       56.79       67.63      4.40 o 
   3  10   1      169.52      172.68      7.65 o 
   4  10   1        7.72       12.41      3.07 o 
   5  10   1        2.51        0.06      2.50 o 
   6  10   1        6.11        8.81      8.54 o 
  -6  11   1       20.96       18.82     12.28 o 
  -5  11   1       13.96       15.53      3.98 o 
  -4  11   1       37.89       38.51      5.00 o 
  -3  11   1       70.69       72.63      5.00 o 
  -2  11   1        0.14        2.65      1.63 o 
  -1  11   1      176.47      166.12      6.10 o 
   0  11   1       29.99       31.10      2.81 o 
   1  11   1       47.98       42.52      3.65 o 
   2  11   1       60.26       52.62      6.23 o 
   3  11   1        3.89        5.96      2.09 o 
   4  11   1       49.72       61.85      6.16 o 
   5  11   1        4.47        3.47      2.83 o 
  -5  12   1        1.41       -2.78      4.54 o 
  -4  12   1        0.05       -1.00      2.54 o 
  -3  12   1       59.65       65.75     10.68 o 
  -2  12   1       13.82       13.10      3.59 o 
  -1  12   1       21.72       21.90      2.88 o 
   0  12   1       61.88       51.25      3.52 o 
   1  12   1       29.82       31.35      3.44 o 
   2  12   1        3.30        5.02      2.59 o 
   3  12   1        1.73        7.58      2.46 o 
   4  12   1       15.81       12.70      3.72 o 
  -4  13   1        2.11        4.27      3.06 o 
  -3  13   1       10.47        9.22      3.31 o 
  -2  13   1        8.08       11.45      2.62 o 
  -1  13   1        0.01        0.94      1.79 o 
   0  13   1        0.62        3.36      1.66 o 
   1  13   1       16.06       16.77      2.97 o 
   2  13   1        0.00        1.12      1.94 o 
   3  13   1        0.11       -1.18      1.96 o 
   4  13   1       11.81        8.43      4.14 o 
  -2  14   1        0.88        1.10      2.19 o 
  -1  14   1       11.30       12.52      2.82 o 
   0  14   1        0.00        1.39      1.69 o 
   1  14   1        1.52        0.23      1.90 o 
   2  14   1       11.58       14.31      3.01 o 
  -9   0   2        2.85       -0.80      4.27 o 
  -8   0   2        2.26        2.40      4.01 o 
  -7   0   2       99.34      113.23      8.55 o 
  -6   0   2      333.60      367.68     13.89 o 
  -5   0   2       57.90       41.66      5.07 o 
  -4   0   2     5706.00     5790.10     65.43 o 
  -3   0   2     1491.18     1588.84     19.36 o 
  -2   0   2    29043.61    30340.54    702.22 o 
  -1   0   2      661.04      618.66      8.25 o 
   0   0   2     3814.03     3590.20     41.05 o 
   1   0   2      823.26      810.03     17.19 o 
   3   0   2      141.82      138.92      6.95 o 
   4   0   2        1.21        0.00      1.87 o 
   5   0   2      127.49      136.34      5.66 o 
   6   0   2        0.09        2.11      2.05 o 
   7   0   2        5.65        2.94      3.74 o 
   8   0   2       58.18       59.28      8.81 o 
  -9   1   2        5.58        9.75      3.78 o 
  -8   1   2       20.50       18.68      3.84 o 
  -7   1   2       63.45       70.82      5.66 o 
  -6   1   2      203.01      213.54      7.46 o 
  -5   1   2       50.45       45.28      2.52 o 
  -4   1   2      311.99      309.88      4.24 o 
  -3   1   2      163.27      165.17      3.26 o 
  -2   1   2    18036.74    17701.60    158.36 o 
  -1   1   2      403.11      406.65      3.86 o 
   0   1   2     9138.19     8964.97     69.46 o 
   1   1   2      359.91      356.90      6.81 o 
   2   1   2      557.40      533.17      9.84 o 
   3   1   2      351.67      382.27     11.90 o 
   4   1   2        6.94        6.38      1.79 o 
   5   1   2       25.58       30.74      2.43 o 
   6   1   2       47.45       49.53      3.16 o 
   7   1   2       25.54       23.69      4.27 o 
   8   1   2        0.01        0.89      2.73 o 
  -8   2   2        5.26        4.13      2.92 o 
  -7   2   2       15.66       13.97      3.20 o 
  -6   2   2       17.55       11.58      2.62 o 
  -5   2   2        2.76        5.58      1.89 o 
  -4   2   2     1308.81     1256.53     12.06 o 
  -3   2   2      222.54      208.83      3.92 o 
  -2   2   2      217.95      188.06      2.52 o 
  -1   2   2      163.84      145.09      2.05 o 
   0   2   2     1395.23     1349.41     10.89 o 
   1   2   2      876.77      818.90      9.96 o 
   2   2   2       29.29       24.76      3.74 o 
   3   2   2       44.87       56.38      3.68 o 
   4   2   2       63.87       55.98      4.14 o 
   5   2   2        0.60        0.09      1.21 o 
   6   2   2        2.23        3.44      1.75 o 
   7   2   2        0.19       -2.80      2.08 o 
   8   2   2        0.80        0.58      2.92 o 
  -8   3   2        0.88        6.29      5.47 o 
  -7   3   2        5.42       -1.20      2.27 o 
  -6   3   2        4.78        4.97      2.40 o 
  -5   3   2       62.65       66.90      3.20 o 
  -4   3   2      121.97      113.32      2.68 o 
  -3   3   2        6.05        4.30      0.74 o 
  -2   3   2      702.51      688.28      6.45 o 
  -1   3   2       61.58       53.67      1.55 o 
   0   3   2        3.47        2.61      0.49 o 
   1   3   2       24.24       27.01      3.08 o 
   2   3   2        2.90        4.01      1.13 o 
   3   3   2       67.35       79.11      3.95 o 
   4   3   2      465.92      471.49     12.57 o 
   5   3   2      264.06      283.82      6.00 o 
   6   3   2      144.73      145.90      7.82 o 
   7   3   2       47.88       45.94      6.94 o 
   8   3   2       13.89       19.90      4.10 o 
  -8   4   2        5.49        4.62      3.11 o 
  -7   4   2        2.99       -0.59      2.17 o 
  -6   4   2        6.04        5.87      4.67 o 
  -5   4   2        1.54        0.96      1.18 o 
  -4   4   2       19.39       21.81      1.49 o 
  -3   4   2      113.81      116.22      2.43 o 
  -2   4   2       75.80       75.22      1.75 o 
  -1   4   2       51.31       43.73      1.34 o 
   0   4   2      158.06      178.57      2.84 o 
   1   4   2     2381.98     2411.70     31.05 o 
   2   4   2      187.27      196.50      4.81 o 
   3   4   2     1662.31     1754.32     25.29 o 
   4   4   2       10.04       10.60      1.72 o 
   5   4   2       17.97       13.60      1.88 o 
   6   4   2        9.02        8.75      2.41 o 
   7   4   2       89.31       83.94      5.07 o 
   8   4   2       10.28       12.93      5.47 o 
  -8   5   2        8.82        7.42      3.49 o 
  -7   5   2        1.73        3.38      4.41 o 
  -6   5   2       28.44       27.89      2.69 o 
  -5   5   2       60.54       63.18      3.16 o 
  -4   5   2       19.37       22.22      3.06 o 
  -3   5   2      224.00      239.20      3.80 o 
  -2   5   2     1385.33     1339.42     11.61 o 
  -1   5   2        2.05        1.97      0.62 o 
   0   5   2      568.81      559.90      7.24 o 
   1   5   2       10.22       12.28      1.48 o 
   2   5   2      321.44      291.74      7.15 o 
   3   5   2      107.39       96.69      3.92 o 
   4   5   2       17.67       19.25      1.77 o 
   5   5   2       15.08       14.97      1.99 o 
   6   5   2       28.11       27.02      2.92 o 
   7   5   2        0.04        0.22      1.99 o 
  -8   6   2        2.26        1.22      4.01 o 
  -7   6   2       17.66       17.35      3.95 o 
  -6   6   2       10.72       14.18      2.13 o 
  -5   6   2       13.06       15.71      2.02 o 
  -4   6   2      245.28      252.57      6.24 o 
  -3   6   2       65.13       59.94      2.07 o 
  -2   6   2      162.57      165.97      3.19 o 
  -1   6   2        8.27       13.95      1.04 o 
   0   6   2      408.16      426.54      6.47 o 
   1   6   2      127.38      169.03      3.95 o 
   2   6   2      194.81      207.97      5.41 o 
   3   6   2        0.64        0.65      0.97 o 
   4   6   2       33.90       35.79      2.29 o 
   5   6   2        5.78        6.01      1.47 o 
   6   6   2        0.27        2.53      2.03 o 
   7   6   2       27.07       27.15      3.99 o 
  -7   7   2        9.22        9.27      3.49 o 
  -6   7   2      126.89      123.41     10.68 o 
  -5   7   2       11.87       12.88      2.38 o 
  -4   7   2      161.44      159.44      5.08 o 
  -3   7   2        8.89        7.04      1.30 o 
  -2   7   2        4.45        2.85      1.00 o 
  -1   7   2       62.45       66.80      3.04 o 
   0   7   2       10.47       10.45      1.38 o 
   1   7   2       16.30       21.38      2.47 o 
   2   7   2       58.53       67.64      3.89 o 
   3   7   2        3.94        2.30      1.26 o 
   4   7   2       10.46       11.85      1.93 o 
   5   7   2        0.10        5.06      2.46 o 
   6   7   2        0.05        1.31      2.06 o 
   7   7   2        0.03        1.81      3.03 o 
  -7   8   2       66.48       69.11     12.95 o 
  -6   8   2        5.13        2.38      2.21 o 
  -5   8   2      280.02      317.50     10.55 o 
  -4   8   2      149.03      145.31      5.07 o 
  -3   8   2        0.01       -0.12      1.16 o 
  -2   8   2        0.17        0.64      1.47 o 
  -1   8   2       45.61       35.89      2.86 o 
   0   8   2      201.30      192.48      4.68 o 
   1   8   2      152.05      143.90      4.22 o 
   2   8   2        0.01       -0.74      1.09 o 
   3   8   2        0.06       -0.70      1.11 o 
   4   8   2        7.60        8.23      1.79 o 
   5   8   2      160.64      159.53      6.04 o 
   6   8   2        0.18        3.56      2.32 o 
   7   8   2       67.27       82.69      7.56 o 
  -7   9   2       16.81       15.22      6.68 o 
  -6   9   2       17.60       16.08      3.75 o 
  -5   9   2       33.60       36.92      7.21 o 
  -4   9   2       78.34       74.81     15.89 o 
  -3   9   2       22.73       24.65      2.78 o 
  -2   9   2        6.90        6.99      1.72 o 
  -1   9   2      215.22      225.39      6.06 o 
   0   9   2      364.75      370.42      7.04 o 
   1   9   2      490.12      497.91      8.59 o 
   2   9   2      228.62      238.10      6.77 o 
   3   9   2        3.75        4.01      1.82 o 
   4   9   2       11.42       12.35      3.41 o 
   5   9   2       64.52       59.81      9.48 o 
   6   9   2       11.55       10.50      3.34 o 
  -6  10   2        2.26        5.20      3.14 o 
  -5  10   2        5.99        4.83      3.01 o 
  -4  10   2        0.33        1.69      2.50 o 
  -3  10   2       24.38       19.08      3.24 o 
  -2  10   2       17.39       19.48      3.65 o 
  -1  10   2       10.97        7.90      1.83 o 
   0  10   2        5.54        3.16      1.40 o 
   1  10   2       97.33       97.77      4.95 o 
   2  10   2      319.09      292.92      8.99 o 
   3  10   2      194.22      192.06      8.68 o 
   4  10   2       92.28      100.86     10.15 o 
   5  10   2        2.39       -3.13      2.56 o 
   6  10   2        0.41        2.34      2.95 o 
  -6  11   2        3.08        2.16      3.14 o 
  -5  11   2        8.23       10.43      9.48 o 
  -4  11   2        5.24        3.70      2.89 o 
  -3  11   2        0.01       -1.21      1.98 o 
  -2  11   2       98.73       88.62      9.12 o 
  -1  11   2      321.16      303.90     11.31 o 
   0  11   2        1.11       -0.26      1.34 o 
   1  11   2      108.75      118.07      5.11 o 
   2  11   2       23.63       20.94      2.96 o 
   3  11   2       27.28       30.67      3.85 o 
   4  11   2        1.51        3.01      2.69 o 
   5  11   2        7.18        8.85      3.46 o 
  -5  12   2        2.44       -0.34      2.92 o 
  -4  12   2        8.21        5.18      4.27 o 
  -3  12   2        1.34        3.68      5.74 o 
  -2  12   2       17.05       13.05      2.62 o 
  -1  12   2        0.57        3.53      1.84 o 
   0  12   2       67.15       57.64      3.80 o 
   1  12   2        8.57        6.86      3.76 o 
   2  12   2       70.69       69.94      5.08 o 
   3  12   2       21.60       28.44      5.32 o 
   4  12   2       12.26       14.45      3.76 o 
  -4  13   2        8.70       17.68      3.90 o 
  -3  13   2        1.91        3.60      2.81 o 
  -2  13   2        0.25        0.77      1.99 o 
  -1  13   2       19.33       18.80      4.12 o 
   0  13   2       17.30       16.97      2.47 o 
   1  13   2        8.36        7.42      2.32 o 
   2  13   2        0.89       -1.72      1.80 o 
   3  13   2        7.39       11.53      2.86 o 
  -2  14   2        5.74       12.21      3.59 o 
  -1  14   2        2.87        2.67      2.11 o 
   0  14   2       22.68       26.61      3.09 o 
   1  14   2        6.94        3.36      2.25 o 
   2  14   2        0.86        1.77      2.19 o 
  -9   1   3        1.27        0.56      3.11 o 
  -8   1   3       11.80       11.73      6.14 o 
  -7   1   3       20.16       28.35      4.54 o 
  -6   1   3       51.73       45.24      5.07 o 
  -5   1   3        7.64        4.72      1.79 o 
  -4   1   3     1351.46     1348.90     19.62 o 
  -3   1   3      685.28      634.40     20.61 o 
  -2   1   3     2012.88     1878.90     18.73 o 
  -1   1   3     3336.98     3195.22     23.59 o 
   0   1   3       80.15       95.68      2.40 o 
   1   1   3       39.55       31.05      2.54 o 
   2   1   3        5.52        5.02      1.41 o 
   3   1   3      279.01      298.48      8.03 o 
   4   1   3       22.85       28.23      3.27 o 
   5   1   3       33.69       33.96      3.76 o 
   6   1   3       32.96       36.71      3.02 o 
   7   1   3       17.67       22.00      5.34 o 
   8   1   3        7.42        3.49      3.38 o 
  -8   2   3        5.00        6.12      3.00 o 
  -7   2   3       24.11       22.99      3.59 o 
  -6   2   3       34.10       40.00      8.95 o 
  -5   2   3       20.13       21.91      1.94 o 
  -4   2   3      995.70     1009.94     15.72 o 
  -3   2   3       84.93       80.08      2.47 o 
  -2   2   3      962.49      946.54      8.34 o 
  -1   2   3        2.60        2.72      0.57 o 
   0   2   3       50.06       57.75      1.78 o 
   1   2   3       17.15       10.28      1.87 o 
   2   2   3       65.90       74.98      3.68 o 
   3   2   3      400.86      438.76     10.08 o 
   4   2   3       59.42       74.86     10.68 o 
   5   2   3      278.08      280.48      8.96 o 
   6   2   3       15.59       14.99      2.25 o 
   7   2   3       25.27       20.61      3.02 o 
   8   2   3       28.26       23.88      4.48 o 
  -8   3   3       13.72       12.38      3.74 o 
  -7   3   3        0.15        0.72      2.35 o 
  -6   3   3      150.81      159.82      8.68 o 
  -5   3   3        3.27        1.64      1.21 o 
  -4   3   3      225.61      227.85      4.76 o 
  -3   3   3      533.14      517.00      7.35 o 
  -2   3   3       75.53       72.75      1.67 o 
  -1   3   3     1117.41     1067.74     10.46 o 
   0   3   3      569.73      559.94      5.36 o 
   1   3   3        0.28        0.00      0.66 o 
   2   3   3      628.82      669.20     13.51 o 
   3   3   3       59.78       55.22      4.10 o 
   4   3   3       34.09       40.19      3.84 o 
   5   3   3       56.64       65.11      5.61 o 
   6   3   3        1.78        3.19      1.62 o 
   7   3   3        6.83        8.49      3.60 o 
   8   3   3        0.05        3.07      3.02 o 
  -8   4   3        6.06        6.12      3.11 o 
  -7   4   3        1.96       -0.07      2.12 o 
  -6   4   3        1.76        0.86      1.98 o 
  -5   4   3        6.76        7.78      1.59 o 
  -4   4   3       70.52       68.44      2.75 o 
  -3   4   3        1.00        2.40      0.67 o 
  -2   4   3      789.38      765.34      7.40 o 
  -1   4   3        0.58        0.35      0.51 o 
   0   4   3        0.53        0.86      0.53 o 
   1   4   3      153.74      173.82      4.22 o 
   2   4   3      490.80      547.39     12.62 o 
   3   4   3      196.16      213.28      6.96 o 
   4   4   3        8.71       10.13      2.31 o 
   5   4   3       43.44       47.12      3.13 o 
   6   4   3        3.46        4.24      1.90 o 
   7   4   3        7.45        7.73      3.08 o 
  -8   5   3       10.39        4.54      3.19 o 
  -7   5   3        0.22       -0.27      3.47 o 
  -6   5   3       17.69       16.75      6.27 o 
  -5   5   3        8.97        8.85      1.61 o 
  -4   5   3       38.72       42.77      2.48 o 
  -3   5   3       31.38       37.58      2.18 o 
  -2   5   3      672.70      722.72      7.39 o 
  -1   5   3      355.37      319.52      5.83 o 
   0   5   3     1054.52     1070.70     10.17 o 
   1   5   3      943.48      976.68     12.89 o 
   2   5   3       26.42       26.89      2.43 o 
   3   5   3        0.95        0.02      1.16 o 
   4   5   3        1.49        2.24      1.48 o 
   5   5   3        2.25        3.02      1.44 o 
   6   5   3       62.35       60.88      5.23 o 
   7   5   3       23.16       28.13      4.26 o 
  -8   6   3        0.45        1.39      3.27 o 
  -7   6   3        0.26       -0.70      2.35 o 
  -6   6   3        3.84        1.63      1.49 o 
  -5   6   3        1.05        0.92      1.32 o 
  -4   6   3       42.83       51.86      5.57 o 
  -3   6   3        2.52        2.96      0.88 o 
  -2   6   3      287.08      319.45      4.44 o 
  -1   6   3        0.11        0.69      0.66 o 
   0   6   3      299.57      288.81      4.44 o 
   1   6   3       19.58       23.97      2.44 o 
   2   6   3       36.13       38.94      2.86 o 
   3   6   3        0.63        1.10      1.24 o 
   4   6   3      154.51      153.57      5.62 o 
   5   6   3       11.46       16.19      2.01 o 
   6   6   3       10.98        7.32      2.39 o 
   7   6   3        0.01       -2.32      3.25 o 
  -7   7   3       16.53       17.92      4.23 o 
  -6   7   3        9.57        9.13      2.35 o 
  -5   7   3        0.01        0.63      1.38 o 
  -4   7   3       63.74       66.00      6.03 o 
  -3   7   3       17.80       18.43      1.78 o 
  -2   7   3      164.04      177.88      3.86 o 
  -1   7   3        7.12        6.47      1.35 o 
   0   7   3        3.60        5.37      1.11 o 
   1   7   3      152.74      159.71      4.22 o 
   2   7   3       23.84       20.91      2.32 o 
   3   7   3      257.93      268.53      7.16 o 
   4   7   3        0.41        1.55      1.46 o 
   5   7   3       79.94       97.62      4.86 o 
   6   7   3       28.32       31.45      3.69 o 
   7   7   3        3.30       -0.37      2.35 o 
  -7   8   3        5.44        0.66      4.01 o 
  -6   8   3        7.99        9.98      2.92 o 
  -5   8   3        6.21        2.99      3.13 o 
  -4   8   3       42.01       48.88      5.41 o 
  -3   8   3        7.30        7.69      1.65 o 
  -2   8   3      166.40      148.38      7.08 o 
  -1   8   3      124.26      114.34      5.60 o 
   0   8   3      228.42      227.66      5.12 o 
   1   8   3       13.62       14.09      1.72 o 
   2   8   3        5.16        7.95      1.90 o 
   3   8   3       20.82       25.46      2.98 o 
   4   8   3       30.11       31.03      2.90 o 
   5   8   3       32.28       35.46      3.75 o 
   6   8   3        4.71        1.87      2.64 o 
  -7   9   3       10.97        5.87      5.07 o 
  -6   9   3       32.71       37.22      9.61 o 
  -5   9   3       72.45       70.35     12.82 o 
  -4   9   3        3.72        3.64      2.94 o 
  -3   9   3        9.17        8.77      2.69 o 
  -2   9   3       67.33       69.68      3.79 o 
  -1   9   3      434.12      402.41      8.51 o 
   0   9   3      109.39      119.85      4.01 o 
   1   9   3       38.78       44.15      3.41 o 
   2   9   3      172.74      180.11      5.99 o 
   3   9   3        0.41        0.84      1.68 o 
   4   9   3      163.36      154.79      6.32 o 
   5   9   3       38.81       32.44     10.55 o 
   6   9   3       31.91       30.43      4.81 o 
  -6  10   3        9.57        9.16      4.27 o 
  -5  10   3       36.24       34.79      4.93 o 
  -4  10   3        3.03        2.44      2.37 o 
  -3  10   3       73.40       66.79      5.89 o 
  -2  10   3      240.48      213.45      8.59 o 
  -1  10   3      220.35      209.62      6.37 o 
   0  10   3      234.77      223.38      5.72 o 
   1  10   3      136.35      128.39      5.18 o 
   2  10   3        0.22        2.00      2.04 o 
   3  10   3        0.01        2.58      1.78 o 
   4  10   3        0.02       -0.37      2.37 o 
   5  10   3        8.93       11.97      3.65 o 
  -6  11   3        0.35        2.74      3.27 o 
  -5  11   3       12.42        9.69      3.31 o 
  -4  11   3       15.72       16.32      3.65 o 
  -3  11   3        1.69        3.14      2.50 o 
  -2  11   3       41.69       37.21      5.14 o 
  -1  11   3       14.31       19.53      2.74 o 
   0  11   3        3.16        1.30      1.46 o 
   1  11   3       88.89       92.27      6.45 o 
   2  11   3        5.15        3.70      1.95 o 
   3  11   3       22.35       15.04      2.81 o 
   4  11   3        3.26        7.71      2.56 o 
   5  11   3        0.01        7.21      4.01 o 
  -5  12   3       14.38       12.60      3.84 o 
  -4  12   3        2.57        1.81      2.69 o 
  -3  12   3       92.83       91.67      7.44 o 
  -2  12   3        2.29        1.14      1.82 o 
  -1  12   3       23.69       21.67      2.91 o 
   0  12   3       12.74       12.63      2.14 o 
   1  12   3       17.18       12.38      3.50 o 
   2  12   3       86.50       82.31      5.57 o 
   3  12   3       14.14       22.25      3.29 o 
   4  12   3        4.72        4.93      3.08 o 
  -4  13   3        2.05        4.04      3.27 o 
  -3  13   3        0.92        5.90      3.14 o 
  -2  13   3        6.94        7.92      4.01 o 
  -1  13   3       20.68       22.50      8.76 o 
   0  13   3        0.80        2.59      1.72 o 
   1  13   3        1.67        2.40      3.21 o 
   2  13   3       11.25       15.44      3.06 o 
   3  13   3        0.25       -2.99      1.99 o 
  -2  14   3        0.10        2.29      2.92 o 
  -1  14   3        4.57        5.74      2.27 o 
   0  14   3        0.47        4.40      2.35 o 
   1  14   3        1.60       -0.35      2.08 o 
  -9   0   4        7.86        2.67      4.81 o 
  -8   0   4      107.71       90.27      9.61 o 
  -7   0   4       14.57       12.02      4.54 o 
  -6   0   4       96.80      110.83      8.01 o 
  -5   0   4       20.31       34.18      4.81 o 
  -4   0   4      110.33       87.07      5.88 o 
  -3   0   4       39.88       45.87      2.14 o 
  -2   0   4      241.37      228.43      4.94 o 
  -1   0   4      200.39      193.02      4.90 o 
   0   0   4     2688.38     2642.93     33.39 o 
   1   0   4        0.40        0.27      1.34 o 
   2   0   4        1.65        1.87      1.60 o 
   3   0   4       35.14       31.78      4.81 o 
   4   0   4      180.29      176.57      9.88 o 
   5   0   4        2.13       -0.80      2.40 o 
   6   0   4       44.20       45.40      6.68 o 
   7   0   4       19.81       16.02      5.34 o 
  -9   1   4       18.83       18.60      4.41 o 
  -8   1   4        1.40        4.13      5.74 o 
  -7   1   4        0.00        0.13      2.27 o 
  -6   1   4      362.21      345.90     11.49 o 
  -5   1   4      285.42      281.33      7.84 o 
  -4   1   4     1944.74     1946.94     24.05 o 
  -3   1   4      217.22      240.95      5.50 o 
  -2   1   4      166.48      159.65      7.37 o 
  -1   1   4       47.29       49.09      1.65 o 
   0   1   4      609.60      537.68     10.87 o 
   1   1   4      234.05      246.99      7.05 o 
   2   1   4       23.58       25.57      2.89 o 
   3   1   4      352.94      367.92      9.63 o 
   4   1   4       28.53       33.58      3.78 o 
   5   1   4       44.61       49.20      4.62 o 
   6   1   4       16.52       19.21      3.49 o 
   7   1   4       95.30       94.43      6.51 o 
  -8   2   4        9.80        6.17      3.08 o 
  -7   2   4        5.17        2.07      2.35 o 
  -6   2   4       58.66       55.81      4.62 o 
  -5   2   4      104.75       85.05      4.44 o 
  -4   2   4       85.96       84.74      2.94 o 
  -3   2   4      777.35      757.15     11.29 o 
  -2   2   4     1080.53     1044.74      9.37 o 
  -1   2   4       13.74        9.68      0.91 o 
   0   2   4      459.33      453.05      5.50 o 
   1   2   4       26.49       34.80      1.86 o 
   2   2   4      798.16      789.09     14.54 o 
   3   2   4      390.93      404.35     10.27 o 
   4   2   4        5.38       10.47      3.47 o 
   5   2   4        0.02       -1.05      1.86 o 
   6   2   4       12.77        8.81      3.21 o 
   7   2   4       45.43       50.35      4.43 o 
  -8   3   4        0.31        2.94      2.83 o 
  -7   3   4        0.61        0.18      2.35 o 
  -6   3   4       19.19       18.59      3.11 o 
  -5   3   4       30.73       28.96      2.43 o 
  -4   3   4        0.83        1.66      1.10 o 
  -3   3   4        0.05        1.55      0.90 o 
  -2   3   4       63.59       55.91      3.01 o 
  -1   3   4     1312.83     1239.59     11.12 o 
   0   3   4      128.38      145.21      2.97 o 
   1   3   4      937.42      982.44     12.46 o 
   2   3   4      471.95      500.75     11.03 o 
   3   3   4        7.80        5.21      1.89 o 
   4   3   4      282.95      282.89     15.76 o 
   5   3   4       41.69       37.06      4.33 o 
   6   3   4       66.95       52.30      3.69 o 
   7   3   4        3.37        5.74      2.40 o 
  -8   4   4        0.02        2.80      2.83 o 
  -7   4   4       10.48        8.28      4.01 o 
  -6   4   4       58.91       58.57      4.87 o 
  -5   4   4        0.00        0.03      1.26 o 
  -4   4   4      627.62      591.44      9.87 o 
  -3   4   4      228.52      222.80      4.36 o 
  -2   4   4      114.53      106.88      2.37 o 
  -1   4   4      453.84      479.66      7.21 o 
   0   4   4     1753.14     1864.53     14.38 o 
   1   4   4       94.59       98.33      3.31 o 
   2   4   4       26.39       33.19      3.69 o 
   3   4   4      115.19      110.49      4.34 o 
   4   4   4      193.68      187.03     10.42 o 
   5   4   4      234.81      221.87      8.37 o 
   6   4   4        3.66        1.46      1.72 o 
   7   4   4       19.91       23.23      5.29 o 
  -8   5   4        0.24       -3.14      2.54 o 
  -7   5   4        2.97        6.50      2.81 o 
  -6   5   4       33.92       32.42      3.30 o 
  -5   5   4        0.12        0.77      1.23 o 
  -4   5   4       36.64       37.71      2.41 o 
  -3   5   4       63.33       64.16      2.54 o 
  -2   5   4        0.06        1.91      0.72 o 
  -1   5   4     1566.27     1626.49     14.26 o 
   0   5   4       42.05       56.08      1.96 o 
   1   5   4     1145.78     1144.18     14.68 o 
   2   5   4       85.49       85.73      4.41 o 
   3   5   4       14.16       11.36      2.03 o 
   4   5   4       13.90       14.67      2.46 o 
   5   5   4       28.87       28.22      4.03 o 
   6   5   4        0.38       -2.43      1.84 o 
   7   5   4        0.87        2.36      2.51 o 
  -8   6   4       23.25       24.35     11.08 o 
  -7   6   4        0.02       -0.48      2.38 o 
  -6   6   4       23.60       26.08      4.01 o 
  -5   6   4        1.46        2.47      1.29 o 
  -4   6   4        1.83        3.54      1.27 o 
  -3   6   4      161.25      162.70      3.28 o 
  -2   6   4        2.81        2.25      0.79 o 
  -1   6   4      314.31      347.33      5.01 o 
   0   6   4        2.65        0.80      0.74 o 
   1   6   4        6.79        6.55      1.54 o 
   2   6   4        0.20       -1.28      0.99 o 
   3   6   4        2.94        2.75      1.45 o 
   4   6   4        0.45        2.28      1.74 o 
   5   6   4      127.36      128.71      4.85 o 
   6   6   4        2.80       -0.48      3.07 o 
   7   6   4        5.96        4.73      5.87 o 
  -7   7   4       11.60       15.72      4.10 o 
  -6   7   4        6.82        4.90      2.89 o 
  -5   7   4       21.42       19.44      2.56 o 
  -4   7   4       11.99       10.41      2.14 o 
  -3   7   4        5.80        3.94      1.56 o 
  -2   7   4      235.36      228.11      4.57 o 
  -1   7   4       10.29       13.56      1.33 o 
   0   7   4        0.00        1.25      0.94 o 
   1   7   4       41.94       41.60      3.00 o 
   2   7   4      258.38      260.95      6.74 o 
   3   7   4      161.16      149.66      6.75 o 
   4   7   4       16.30       18.94      2.82 o 
   5   7   4      204.08      212.91      7.49 o 
   6   7   4        0.58       -0.45      2.43 o 
  -7   8   4       75.70       73.32      7.05 o 
  -6   8   4       63.47       68.76      7.71 o 
  -5   8   4        7.76       11.25      2.50 o 
  -4   8   4       33.26       46.22      3.62 o 
  -3   8   4       15.93       15.30      4.27 o 
  -2   8   4      136.68      140.84      4.63 o 
  -1   8   4       29.14       30.93      2.65 o 
   0   8   4       46.36       50.25      2.97 o 
   1   8   4       62.01       68.63      3.97 o 
   2   8   4       82.28       88.12      4.84 o 
   3   8   4      549.28      548.41     11.81 o 
   4   8   4       15.87       15.54      2.74 o 
   5   8   4      110.10      110.74      6.65 o 
   6   8   4        1.85        1.87      2.73 o 
  -7   9   4        0.63        6.14      4.81 o 
  -6   9   4        0.54        0.31      2.56 o 
  -5   9   4       12.54       13.22      3.35 o 
  -4   9   4       14.94       13.19      3.20 o 
  -3   9   4       22.08       26.04      3.87 o 
  -2   9   4       76.26       89.01      4.25 o 
  -1   9   4       19.97       17.96      3.10 o 
   0   9   4        7.50        7.82      1.57 o 
   1   9   4       29.77       24.40      2.70 o 
   2   9   4       13.60       18.18      2.61 o 
   3   9   4        3.23        1.73      1.88 o 
   4   9   4       19.80       19.86      8.28 o 
   5   9   4       47.88       53.94      7.74 o 
   6   9   4       22.00       24.83      6.14 o 
  -6  10   4        2.51        6.13      3.01 o 
  -5  10   4        8.98        6.94      3.20 o 
  -4  10   4       29.67       27.16      4.48 o 
  -3  10   4      265.22      251.53     16.70 o 
  -2  10   4      219.75      218.36      9.85 o 
  -1  10   4      278.55      261.57     12.46 o 
   0  10   4      387.62      398.82      9.99 o 
   1  10   4        5.83        2.38      1.68 o 
   2  10   4      125.93      130.37      9.77 o 
   3  10   4        8.55        5.93      2.62 o 
   4  10   4        3.42        3.66      2.73 o 
   5  10   4        0.52        2.67      4.01 o 
  -5  11   4        0.03       -0.67      3.60 o 
  -4  11   4       55.94       55.78      6.02 o 
  -3  11   4       53.17       62.25      6.22 o 
  -2  11   4        0.00        1.53      1.77 o 
  -1  11   4       38.71       34.29      3.42 o 
   0  11   4      291.13      263.73      7.98 o 
   1  11   4       15.26       14.68      2.51 o 
   2  11   4       92.37       87.82     13.49 o 
   3  11   4        0.92       -2.42      2.27 o 
   4  11   4        1.12        2.47      2.62 o 
  -5  12   4        2.41        1.79      3.20 o 
  -4  12   4       47.80       48.73     11.08 o 
  -3  12   4        9.77       10.40      3.57 o 
  -2  12   4       96.59       89.79     13.49 o 
  -1  12   4        1.70        0.48      1.87 o 
   0  12   4        7.69        3.42      1.72 o 
   1  12   4       34.24       42.16      4.21 o 
   2  12   4        1.90        4.01      2.56 o 
   3  12   4       30.09       35.81      9.61 o 
  -3  13   4        2.07        1.01      2.89 o 
  -2  13   4        2.89        8.01      3.40 o 
  -1  13   4        9.96       14.23      2.75 o 
   0  13   4        0.10        2.50      2.07 o 
   1  13   4        3.43        9.66      3.08 o 
   2  13   4        0.32        3.65      2.95 o 
  -1  14   4        0.19        0.84      2.15 o 
   0  14   4        0.91        4.73      2.47 o 
  -8   1   5       10.77        6.68      3.02 o 
  -7   1   5       13.90       15.88      3.30 o 
  -6   1   5       18.27        8.41      2.64 o 
  -5   1   5       45.82       38.80      6.14 o 
  -4   1   5      247.42      216.33      7.39 o 
  -3   1   5      475.68      459.95      5.74 o 
  -2   1   5      232.40      209.41      3.43 o 
  -1   1   5       34.79       39.26      2.16 o 
   0   1   5      135.91      137.91      2.82 o 
   1   1   5     1631.62     1684.47     17.73 o 
   2   1   5      135.61      150.00      5.03 o 
   3   1   5      377.74      418.48     12.43 o 
   4   1   5       75.09       76.47      5.82 o 
   5   1   5       78.92       68.38      7.88 o 
   6   1   5        4.09        4.84      2.73 o 
   7   1   5       37.07       32.85      3.42 o 
  -8   2   5       51.47       41.50      8.28 o 
  -7   2   5        5.43        5.39      2.62 o 
  -6   2   5      447.61      468.07     14.03 o 
  -5   2   5        6.53        1.48      2.40 o 
  -4   2   5      425.50      446.92     10.01 o 
  -3   2   5      362.99      357.97      6.36 o 
  -2   2   5       16.11       14.17      1.14 o 
  -1   2   5      414.63      397.89      5.53 o 
   0   2   5      127.78      116.65      2.80 o 
   1   2   5        4.33        8.47      2.03 o 
   2   2   5      189.22      198.07      6.98 o 
   3   2   5       45.20       33.45      8.81 o 
   4   2   5       37.03       51.27      9.48 o 
   5   2   5      120.72      111.68      7.36 o 
   6   2   5       80.49       84.97      6.70 o 
   7   2   5       12.09        8.05      2.72 o 
  -8   3   5       13.10        4.81      3.02 o 
  -7   3   5        0.01       -0.63      2.31 o 
  -6   3   5       28.18       31.34      3.84 o 
  -5   3   5        5.75        2.44      1.98 o 
  -4   3   5      446.30      443.52     11.65 o 
  -3   3   5      108.23       97.50      2.22 o 
  -2   3   5        9.93        9.18      0.94 o 
  -1   3   5        4.23        4.17      1.14 o 
   0   3   5       13.52       11.35      1.19 o 
   1   3   5       56.39       57.08      3.29 o 
   2   3   5      389.73      400.72      7.74 o 
   3   3   5      264.79      261.47      8.56 o 
   4   3   5        2.10        1.98      2.43 o 
   5   3   5       12.36       11.89      3.02 o 
   6   3   5       88.73       85.64      6.70 o 
   7   3   5        0.84       -0.25      2.09 o 
  -8   4   5       12.83       10.08      4.67 o 
  -7   4   5        5.01        5.31      2.73 o 
  -6   4   5       30.24       30.76      3.87 o 
  -5   4   5        0.24        0.17      1.64 o 
  -4   4   5       16.08       19.82      2.39 o 
  -3   4   5       24.64       20.98      1.43 o 
  -2   4   5      355.04      355.23      4.90 o 
  -1   4   5       70.85       68.81      2.23 o 
   0   4   5      208.45      229.95      4.34 o 
   1   4   5      128.94      124.24      3.92 o 
   2   4   5        8.63       16.51      2.97 o 
   3   4   5       86.47       89.91      4.76 o 
   4   4   5       10.22       11.55      2.81 o 
   5   4   5        8.82        8.81      2.81 o 
   6   4   5        4.69        3.07      2.64 o 
   7   4   5        6.64        8.24      2.82 o 
  -8   5   5        0.80       -3.43      2.28 o 
  -7   5   5        2.22       -0.05      2.22 o 
  -6   5   5       11.69       10.76      2.51 o 
  -5   5   5        4.57        3.96      1.52 o 
  -4   5   5      188.75      196.46      5.24 o 
  -3   5   5        1.29        2.12      1.16 o 
  -2   5   5      329.47      314.03      4.75 o 
  -1   5   5      147.26      163.15      3.44 o 
   0   5   5      262.36      284.64      4.16 o 
   1   5   5        1.91        3.46      1.12 o 
   2   5   5      312.23      319.92      7.22 o 
   3   5   5      120.20      124.84      6.08 o 
   4   5   5       66.66       62.13      5.39 o 
   5   5   5        2.46        5.09      2.43 o 
   6   5   5       27.26       29.90      3.50 o 
   7   5   5       10.20        9.98      2.86 o 
  -8   6   5        0.02       -1.12      3.14 o 
  -7   6   5        1.86        0.85      2.20 o 
  -6   6   5        3.58        2.42      2.01 o 
  -5   6   5        0.00        0.32      1.29 o 
  -4   6   5        4.09        7.69      2.14 o 
  -3   6   5      121.14      122.62      4.01 o 
  -2   6   5       35.02       43.09      2.05 o 
  -1   6   5      198.44      175.39      3.66 o 
   0   6   5        2.51        2.28      0.89 o 
   1   6   5      239.94      255.72      5.97 o 
   2   6   5       17.39       13.60      7.34 o 
   3   6   5      210.65      215.07      8.14 o 
   4   6   5        8.14        5.59      2.43 o 
   5   6   5        0.02        3.12      2.17 o 
   6   6   5        4.75        6.85      3.11 o 
  -7   7   5        0.59        1.78      2.89 o 
  -6   7   5        0.38       -0.54      2.76 o 
  -5   7   5        0.24        0.66      1.79 o 
  -4   7   5       57.41       67.06      9.07 o 
  -3   7   5       31.40       35.12      5.38 o 
  -2   7   5       32.97       38.75      2.45 o 
  -1   7   5       93.41       92.81      2.87 o 
   0   7   5       12.52       14.98      1.64 o 
   1   7   5      785.77      763.21     12.09 o 
   2   7   5       24.63       25.26      3.34 o 
   3   7   5       75.59       91.28      6.47 o 
   4   7   5       31.50       42.14      4.94 o 
   5   7   5       13.29       15.58      5.87 o 
   6   7   5        6.53        5.72      3.19 o 
  -7   8   5        0.57        7.21      3.59 o 
  -6   8   5       23.64       18.93      5.07 o 
  -5   8   5        5.52        7.08      2.30 o 
  -4   8   5       12.73       17.11      2.66 o 
  -3   8   5       97.02       92.34      6.67 o 
  -2   8   5       16.76       17.94      2.18 o 
  -1   8   5       55.55       55.68      3.66 o 
   0   8   5       46.10       46.17      2.81 o 
   1   8   5        5.60        7.37      2.31 o 
   2   8   5       67.11       70.46      6.94 o 
   3   8   5      144.92      161.54      7.56 o 
   4   8   5      167.63      164.27      8.06 o 
   5   8   5       70.85       79.25      6.86 o 
   6   8   5       20.46       16.46      4.03 o 
  -7   9   5        0.80       -2.94      4.54 o 
  -6   9   5        6.77       11.21      6.41 o 
  -5   9   5        2.57        1.96      2.89 o 
  -4   9   5       75.94       78.95     15.36 o 
  -3   9   5       24.99       24.79      3.91 o 
  -2   9   5      165.00      160.11      5.38 o 
  -1   9   5       25.04       27.09      2.75 o 
   0   9   5       34.44       32.37      2.60 o 
   1   9   5        0.17       -0.41      3.07 o 
   2   9   5       64.65       63.43     17.09 o 
   3   9   5        3.38        1.60      3.34 o 
   4   9   5       35.81       31.95      4.60 o 
   5   9   5        3.38        3.38      3.06 o 
  -6  10   5        4.95        7.20      3.53 o 
  -5  10   5        7.06        4.68      3.27 o 
  -4  10   5       58.19       65.34      6.60 o 
  -3  10   5        0.71        1.87      5.61 o 
  -2  10   5       99.99       84.43      4.59 o 
  -1  10   5       14.87       19.43      2.69 o 
   0  10   5        5.82        5.97      3.11 o 
   1  10   5        2.85        5.50      2.35 o 
   2  10   5        0.00       -2.25      1.73 o 
   3  10   5       12.79       14.37      3.46 o 
   4  10   5        0.00        0.45      2.42 o 
   5  10   5        5.78        3.74      4.27 o 
  -5  11   5       29.39       27.32      4.93 o 
  -4  11   5        0.02        1.80      2.95 o 
  -3  11   5       65.94       67.54      6.58 o 
  -2  11   5       20.15       20.91      4.15 o 
  -1  11   5       48.03       44.98      3.96 o 
   0  11   5        6.21        7.33      2.17 o 
   1  11   5       13.51        9.38      2.86 o 
   2  11   5        5.62        3.79      2.37 o 
   3  11   5        0.00        4.04      2.56 o 
   4  11   5        1.12       -0.82      2.69 o 
  -4  12   5       14.98       24.50     14.69 o 
  -3  12   5       15.89       10.41      3.76 o 
  -2  12   5        0.01        0.72      2.54 o 
  -1  12   5       28.68       25.79      3.21 o 
   0  12   5        0.54       -1.22      1.72 o 
   1  12   5       13.56       14.05      3.27 o 
   2  12   5        0.34        0.26      2.24 o 
   3  12   5        6.73        8.20      3.20 o 
  -3  13   5        4.66        7.46      3.59 o 
  -2  13   5        5.80        5.99      4.01 o 
  -1  13   5        6.56        5.78      2.85 o 
   0  13   5       45.22       43.13      4.18 o 
   1  13   5       42.22       42.69      6.28 o 
   2  13   5       19.22       13.89      4.67 o 
  -8   0   6        3.42        2.94      4.27 o 
  -7   0   6       10.26       12.55      4.54 o 
  -6   0   6       97.82      104.42      8.01 o 
  -5   0   6       14.16       11.75      3.74 o 
  -4   0   6       48.02       50.47      5.87 o 
  -3   0   6      143.74      123.56      7.08 o 
  -2   0   6     1056.15      968.30     15.48 o 
  -1   0   6      530.36      568.54      8.28 o 
   0   0   6        1.99        0.81      1.13 o 
   1   0   6     1134.31     1202.51     20.55 o 
   2   0   6       17.70       25.63      4.81 o 
   3   0   6        7.16        6.68      3.47 o 
   4   0   6       14.39       10.15      4.01 o 
   5   0   6      162.24      173.34     11.49 o 
   6   0   6        3.13        4.54      3.74 o 
   7   0   6       54.26       64.89      9.08 o 
  -8   1   6       19.74       14.49      3.76 o 
  -7   1   6       25.10       20.73      3.78 o 
  -6   1   6        3.96       -0.40      2.08 o 
  -5   1   6       18.86       22.41      3.11 o 
  -4   1   6        0.06        1.39      1.87 o 
  -3   1   6       63.11       58.87      4.01 o 
  -2   1   6       68.66       72.55      2.36 o 
  -1   1   6      183.27      202.44      3.76 o 
   0   1   6        4.66        4.79      1.18 o 
   1   1   6        2.17        0.67      1.35 o 
   2   1   6       72.25       73.56      5.38 o 
   3   1   6      130.11      123.23      6.23 o 
   4   1   6        0.44        1.07      1.89 o 
   5   1   6       18.71       19.52      3.65 o 
   6   1   6        6.23       10.12      3.47 o 
   7   1   6        2.88       -0.18      2.16 o 
  -8   2   6        3.02        7.46      3.19 o 
  -7   2   6       48.81       37.34      4.43 o 
  -6   2   6       32.60       28.70      3.87 o 
  -5   2   6      266.83      259.44      8.03 o 
  -4   2   6       44.92       44.12      2.84 o 
  -3   2   6      198.73      180.05      3.31 o 
  -2   2   6      119.38      111.07      2.75 o 
  -1   2   6      260.99      285.19      4.62 o 
   0   2   6      783.62      766.26      8.73 o 
   1   2   6      466.86      534.61      9.86 o 
   2   2   6      149.31      168.76      6.88 o 
   3   2   6      109.12      103.60      7.61 o 
   4   2   6       70.95       69.15      5.93 o 
   5   2   6      379.09      396.61     12.45 o 
   6   2   6       47.53       42.61      9.88 o 
   7   2   6       35.21       32.97      3.54 o 
  -8   3   6       27.76       22.81      4.27 o 
  -7   3   6        2.24        0.24      2.80 o 
  -6   3   6       43.15       52.16      4.79 o 
  -5   3   6        3.14        7.09      3.20 o 
  -4   3   6       46.31       43.61      2.72 o 
  -3   3   6       91.31       86.01      3.07 o 
  -2   3   6      345.97      353.36      5.18 o 
  -1   3   6       24.32       24.45      2.44 o 
   0   3   6      106.88      121.93      4.05 o 
   1   3   6      562.61      549.17     10.16 o 
   2   3   6       42.82       39.99      4.06 o 
   3   3   6      364.76      387.08     11.30 o 
   4   3   6      126.93      115.87      6.99 o 
   5   3   6       10.37       10.43      3.19 o 
   6   3   6       30.15       19.74      4.10 o 
  -8   4   6       11.58        4.74      3.07 o 
  -7   4   6        2.41       -2.08      2.40 o 
  -6   4   6       31.77       31.22      3.38 o 
  -5   4   6       29.18       25.23      5.76 o 
  -4   4   6       36.92       36.66      2.64 o 
  -3   4   6      133.98      126.72      3.76 o 
  -2   4   6       37.14       40.44      2.05 o 
  -1   4   6      241.02      241.60      6.35 o 
   0   4   6       21.12       15.28      1.50 o 
   1   4   6      173.20      142.88      5.55 o 
   2   4   6      140.88      133.54      9.22 o 
   3   4   6        0.59        2.05      1.79 o 
   4   4   6        9.13        9.95      3.00 o 
   5   4   6       80.81       71.90      9.61 o 
   6   4   6       11.84       15.25      3.14 o 
  -8   5   6        0.02       -3.59      2.39 o 
  -7   5   6        6.03        4.46      2.47 o 
  -6   5   6        7.67        7.06      2.27 o 
  -5   5   6      165.70      164.17      9.62 o 
  -4   5   6       14.59       10.63      1.78 o 
  -3   5   6      460.37      469.77      7.76 o 
  -2   5   6      409.71      403.42      5.84 o 
  -1   5   6      300.02      295.24      5.03 o 
   0   5   6       15.71       15.94      1.58 o 
   1   5   6       16.09       18.11      2.69 o 
   2   5   6       70.58       73.48      8.81 o 
   3   5   6        0.04       -1.67      1.48 o 
   4   5   6        4.13        5.75      3.34 o 
   5   5   6        0.11        0.94      1.90 o 
   6   5   6        3.68        0.69      2.69 o 
  -8   6   6        4.81       11.63      4.36 o 
  -7   6   6       16.82       19.60      3.87 o 
  -6   6   6        3.08        6.03      3.00 o 
  -5   6   6        8.68        7.95      1.85 o 
  -4   6   6       60.13       58.03      3.38 o 
  -3   6   6        6.94        6.35      1.53 o 
  -2   6   6        3.69        3.84      1.07 o 
  -1   6   6       63.55       62.84      3.43 o 
   0   6   6      241.30      246.07      4.90 o 
   1   6   6       33.07       38.82      3.98 o 
   2   6   6        5.94        4.60      4.67 o 
   3   6   6       15.99       15.50      4.54 o 
   4   6   6       36.80       37.26      4.62 o 
   5   6   6        0.15       -1.87      2.22 o 
   6   6   6        1.21        0.74      3.47 o 
  -7   7   6        4.79       10.76      3.98 o 
  -6   7   6        3.06        2.01      3.00 o 
  -5   7   6       26.71       26.81      3.37 o 
  -4   7   6       50.70       58.42      5.08 o 
  -3   7   6       44.40       57.04      4.66 o 
  -2   7   6       22.02       27.31      2.89 o 
  -1   7   6        1.86        3.49      1.49 o 
   0   7   6      201.36      188.59      5.69 o 
   1   7   6      569.01      533.84     12.82 o 
   2   7   6      228.09      242.95      8.85 o 
   3   7   6      909.12      913.15     19.38 o 
   4   7   6        2.29        4.05      2.43 o 
   5   7   6       49.49       34.48      8.81 o 
   6   7   6        1.14        4.46      3.47 o 
  -7   8   6        1.44        1.31      5.74 o 
  -6   8   6        1.77        1.20      3.00 o 
  -5   8   6        7.32        4.18      2.30 o 
  -4   8   6        0.39       -0.88      1.64 o 
  -3   8   6       76.44       72.41     10.42 o 
  -2   8   6        0.66        2.82      1.49 o 
  -1   8   6      172.08      157.86      5.38 o 
   0   8   6       73.70       89.21      6.49 o 
   1   8   6       92.83       86.36      6.21 o 
   2   8   6        5.88        5.52      2.35 o 
   3   8   6        8.83       11.01      3.47 o 
   4   8   6       16.25       17.08      3.59 o 
   5   8   6       29.91       24.16      4.35 o 
  -6   9   6        1.82        0.80      5.07 o 
  -5   9   6        7.80        3.57      2.95 o 
  -4   9   6       28.03       31.34      4.62 o 
  -3   9   6       63.86       57.75     10.41 o 
  -2   9   6       37.18       26.98      4.03 o 
  -1   9   6        8.30       10.33      2.10 o 
   0   9   6        0.05       -1.99      1.33 o 
   1   9   6      157.76      153.09      7.06 o 
   2   9   6       22.33       22.57      4.54 o 
   3   9   6       34.91       29.80      4.36 o 
   4   9   6       10.64       15.13      8.68 o 
   5   9   6        0.01       -0.24      2.81 o 
  -6  10   6       53.44       64.36     12.02 o 
  -5  10   6       48.60       58.70     25.77 o 
  -4  10   6      129.68      125.12      8.85 o 
  -3  10   6       43.13       44.30      5.36 o 
  -2  10   6       17.90       24.17      4.14 o 
  -1  10   6        0.15        1.71      1.67 o 
   0  10   6       11.08        5.80      1.94 o 
   1  10   6        3.03       -0.41      1.98 o 
   2  10   6       66.43       61.74      7.08 o 
   3  10   6       14.39       13.73      6.01 o 
   4  10   6       16.16       15.74      3.85 o 
  -5  11   6        3.98        1.41      3.14 o 
  -4  11   6       42.86       41.35      6.81 o 
  -3  11   6        0.42        0.83      2.69 o 
  -2  11   6      178.12      182.38      9.04 o 
  -1  11   6        7.30       11.03      2.43 o 
   0  11   6       49.94       42.98      7.05 o 
   1  11   6        0.22       -1.10      1.98 o 
   2  11   6        0.02       -0.40      2.17 o 
   3  11   6        2.23        1.93      3.87 o 
  -4  12   6       16.32       22.70      5.00 o 
  -3  12   6        3.92        4.44      3.14 o 
  -2  12   6        8.23        9.21      3.40 o 
  -1  12   6        3.31        9.80      2.61 o 
   0  12   6       28.65       23.98      3.37 o 
   1  12   6       37.14       47.10      5.43 o 
   2  12   6        0.10        1.76      2.67 o 
  -2  13   6        2.98        8.24      3.53 o 
  -1  13   6        9.19        6.39      3.38 o 
   0  13   6        1.98        1.96      3.76 o 
   1  13   6       11.87       17.43      3.95 o 
  -8   1   7        0.70        1.26      4.27 o 
  -7   1   7        1.02       -0.67      2.45 o 
  -6   1   7       13.94       11.37      2.92 o 
  -5   1   7        4.17       11.03      6.01 o 
  -4   1   7       91.55       92.95      7.21 o 
  -3   1   7       56.21       62.23      2.95 o 
  -2   1   7      101.15       96.52      2.79 o 
  -1   1   7      316.21      323.03      5.12 o 
   0   1   7      181.95      185.35      5.80 o 
   1   1   7      244.62      264.78      6.26 o 
   2   1   7        3.15        8.99      5.74 o 
   3   1   7      270.38      270.95      9.72 o 
   4   1   7        0.49       -0.40      2.08 o 
   5   1   7      147.45      146.95      8.41 o 
   6   1   7        0.11        0.40      2.45 o 
  -8   2   7       28.10       19.21     10.41 o 
  -7   2   7        6.81        0.13      2.45 o 
  -6   2   7       45.61       48.46      5.21 o 
  -5   2   7       54.03       59.47      5.34 o 
  -4   2   7      103.78      110.59      4.50 o 
  -3   2   7       20.41       17.97      2.62 o 
  -2   2   7       31.26       33.14      2.11 o 
  -1   2   7      134.22      120.91      3.18 o 
   0   2   7      122.34      103.67      3.84 o 
   1   2   7       12.51       19.66      2.61 o 
   2   2   7       22.87       24.70      4.01 o 
   3   2   7       43.84       49.78      6.01 o 
   4   2   7       13.94       14.12      3.30 o 
   5   2   7        2.26        0.55      2.43 o 
   6   2   7        8.16        9.21      3.40 o 
  -8   3   7       39.30       33.25      4.81 o 
  -7   3   7        0.09        0.00      2.67 o 
  -6   3   7       94.95       92.46     14.96 o 
  -5   3   7       65.61       70.64      4.50 o 
  -4   3   7        3.09        2.56      1.37 o 
  -3   3   7       86.14       95.86      4.20 o 
  -2   3   7       15.97       17.08      1.50 o 
  -1   3   7       56.29       54.11      3.22 o 
   0   3   7      122.37      110.35      3.84 o 
   1   3   7       42.36       39.47      3.51 o 
   2   3   7      105.65       96.83      5.96 o 
   3   3   7      477.95      486.51     13.55 o 
   4   3   7      434.05      447.43     13.21 o 
   5   3   7       69.78       73.73      6.73 o 
   6   3   7       11.75        5.56      5.61 o 
  -8   4   7        0.04        6.85      3.34 o 
  -7   4   7       14.24       11.71      2.96 o 
  -6   4   7       65.03       65.21      4.81 o 
  -5   4   7        4.01        3.48      1.96 o 
  -4   4   7       65.63       62.31      3.49 o 
  -3   4   7        5.22        8.80      1.67 o 
  -2   4   7        1.18        0.96      0.80 o 
  -1   4   7        5.93        5.45      1.37 o 
   0   4   7       20.29       22.04      1.96 o 
   1   4   7        0.09       -0.23      1.27 o 
   2   4   7       42.46       47.60      4.81 o 
   3   4   7        6.16       10.36      2.73 o 
   4   4   7        2.57        7.53      2.95 o 
   5   4   7       64.31       55.86      5.93 o 
   6   4   7       23.53       23.16      4.41 o 
  -8   5   7        6.00        9.38      3.10 o 
  -7   5   7        2.80        0.27      2.27 o 
  -6   5   7        0.00        1.29      2.06 o 
  -5   5   7       26.97       30.98      3.41 o 
  -4   5   7       28.85       29.33      2.65 o 
  -3   5   7       35.33       38.85      2.89 o 
  -2   5   7       44.33       45.89      2.43 o 
  -1   5   7       55.16       53.37      2.71 o 
   0   5   7       98.64      117.13      3.50 o 
   1   5   7        7.53        6.38      1.99 o 
   2   5   7        0.51       -0.51      1.73 o 
   3   5   7        3.58        3.72      2.24 o 
   4   5   7       62.00       57.14     18.29 o 
   5   5   7        1.41       -1.29      2.17 o 
   6   5   7        3.52        6.53      3.46 o 
  -7   6   7        4.14        6.48      2.59 o 
  -6   6   7       25.63       26.42      3.49 o 
  -5   6   7       32.80       37.18      4.01 o 
  -4   6   7       94.06       95.52      4.07 o 
  -3   6   7       17.49       19.39      2.20 o 
  -2   6   7       70.88       69.97      2.96 o 
  -1   6   7      462.44      433.33      6.78 o 
   0   6   7      302.43      291.02      5.70 o 
   1   6   7      671.50      680.92     17.52 o 
   2   6   7        5.72        6.79      3.20 o 
   3   6   7        0.27       -1.66      1.79 o 
   4   6   7        8.88        6.68      2.81 o 
   5   6   7       21.10       32.15     11.35 o 
  -7   7   7        0.38        1.87      3.20 o 
  -6   7   7        4.53        6.48      3.20 o 
  -5   7   7        2.16        5.33      3.00 o 
  -4   7   7        0.62        1.41      2.24 o 
  -3   7   7       83.28       94.03      7.91 o 
  -2   7   7       88.09       93.94      6.99 o 
  -1   7   7      132.41      133.91      3.81 o 
   0   7   7        0.96        2.69      1.45 o 
   1   7   7       26.50       23.87      3.46 o 
   2   7   7       66.57       66.29      7.74 o 
   3   7   7       51.23       52.86      5.45 o 
   4   7   7        3.55        3.74      2.64 o 
   5   7   7        0.10        1.23      3.07 o 
  -7   8   7        0.49        1.91      3.20 o 
  -6   8   7        5.31       11.53      3.70 o 
  -5   8   7        0.37        0.27      2.52 o 
  -4   8   7        1.58        3.25      2.54 o 
  -3   8   7       59.44       55.84     16.56 o 
  -2   8   7        0.22        2.33      2.31 o 
  -1   8   7      140.12      137.75      5.22 o 
   0   8   7       82.52       65.87     10.17 o 
   1   8   7        7.55        8.78      2.54 o 
   2   8   7      237.59      237.06     17.90 o 
   3   8   7        3.54        1.45      2.37 o 
   4   8   7       24.61       16.30      3.95 o 
   5   8   7        2.69       -1.12      2.67 o 
  -6   9   7        7.81        9.61      6.41 o 
  -5   9   7       15.36       12.54      3.70 o 
  -4   9   7       59.87       51.36     12.95 o 
  -3   9   7        1.86        2.29      3.60 o 
  -2   9   7       49.07       43.59      5.10 o 
  -1   9   7       10.78       10.35      2.50 o 
   0   9   7        5.40        6.22      1.97 o 
   1   9   7       82.64       72.53      9.88 o 
   2   9   7        2.57        2.54      2.31 o 
   3   9   7       18.06       24.24      4.29 o 
   4   9   7        3.54        1.89      3.74 o 
  -5  10   7        1.76        6.65      3.51 o 
  -4  10   7        7.97        4.54      4.27 o 
  -3  10   7        3.44        2.03      3.20 o 
  -2  10   7       15.04       14.18      4.01 o 
  -1  10   7       11.59        9.77      2.33 o 
   0  10   7        4.55        6.91      3.01 o 
   1  10   7        0.89        2.34      2.31 o 
   2  10   7        0.19       -3.04      2.14 o 
   3  10   7        1.48       -0.39      2.43 o 
  -5  11   7       14.01       20.98      4.79 o 
  -4  11   7        6.93        7.87      3.46 o 
  -3  11   7       11.63       11.96      3.72 o 
  -2  11   7        1.02        1.98      2.73 o 
  -1  11   7       35.04       39.67      3.93 o 
   0  11   7        0.01       -1.98      1.61 o 
   1  11   7       28.88       33.91      4.75 o 
   2  11   7        0.52        0.53      5.61 o 
   3  11   7        3.38        5.29      3.11 o 
  -3  12   7        1.49        4.78      3.87 o 
  -2  12   7       20.54       19.82      4.55 o 
  -1  12   7        1.72        3.99      3.14 o 
   0  12   7        0.01        2.41      2.10 o 
   1  12   7        8.99        9.14      3.34 o 
  -8   0   8        0.18        1.87      4.01 o 
  -7   0   8        0.67        1.34      3.20 o 
  -6   0   8        6.71        0.00      2.94 o 
  -5   0   8       10.52        5.87      3.20 o 
  -4   0   8       54.86       70.77      7.74 o 
  -3   0   8      569.40      563.11     20.46 o 
  -2   0   8       71.94       74.58      4.74 o 
  -1   0   8      523.96      550.10     17.11 o 
   0   0   8       77.78       81.73      6.28 o 
   1   0   8       10.86        9.93      2.89 o 
   2   0   8        0.07       -1.07      1.34 o 
   3   0   8       17.99       15.49      4.54 o 
   4   0   8       52.93       55.54      8.01 o 
   5   0   8        0.42       -1.87      3.20 o 
   6   0   8       11.53       11.21      5.34 o 
  -8   1   8        5.19        7.44      3.38 o 
  -7   1   8        2.81        3.61      2.69 o 
  -6   1   8        2.26        1.52      4.01 o 
  -5   1   8       31.58       31.59      6.14 o 
  -4   1   8       31.29       38.88      4.15 o 
  -3   1   8       18.68       18.27      2.31 o 
  -2   1   8       54.40       59.84      3.28 o 
  -1   1   8      508.60      512.88     12.72 o 
   0   1   8       12.04       14.50      2.02 o 
   1   1   8       45.60       48.54      3.53 o 
   2   1   8       43.60       48.06      5.17 o 
   3   1   8      147.95      138.46     13.89 o 
   4   1   8       27.74       30.87      7.34 o 
   5   1   8       32.64       19.08      4.06 o 
   6   1   8        0.42        2.08      2.92 o 
  -8   2   8        1.93        1.94      3.08 o 
  -7   2   8       55.83       41.58      5.00 o 
  -6   2   8        2.20        4.60      4.54 o 
  -5   2   8      136.86      131.94      6.42 o 
  -4   2   8       40.39       41.44      4.02 o 
  -3   2   8       55.71       58.40      3.33 o 
  -2   2   8      308.94      294.21      5.24 o 
  -1   2   8       28.61       22.06      2.31 o 
   0   2   8      243.81      234.49      5.98 o 
   1   2   8      496.35      475.09     10.40 o 
   2   2   8       25.53       27.70      3.95 o 
   3   2   8      527.59      475.26     13.78 o 
   4   2   8       18.30       13.23      5.87 o 
   5   2   8       42.50       38.57      7.48 o 
   6   2   8        0.01        1.07      3.02 o 
  -8   3   8        9.41        9.75      3.78 o 
  -7   3   8        9.45        4.19      2.89 o 
  -6   3   8        0.14       -0.29      2.32 o 
  -5   3   8       39.98       41.27      6.95 o 
  -4   3   8       16.96       10.95      2.89 o 
  -3   3   8       89.87       91.95      4.07 o 
  -2   3   8        8.11        8.50      1.32 o 
  -1   3   8      116.69      122.56      3.56 o 
   0   3   8        0.76        0.10      1.09 o 
   1   3   8       39.06       42.81      3.92 o 
   2   3   8       41.85       46.09      4.90 o 
   3   3   8        3.65        2.34      2.09 o 
   4   3   8       34.87       30.44      4.71 o 
   5   3   8        0.75        4.02      2.31 o 
   6   3   8        0.99       -0.96      2.81 o 
  -8   4   8        0.18       -2.54      2.55 o 
  -7   4   8        0.91        3.44      2.51 o 
  -6   4   8       11.23       12.35      2.79 o 
  -5   4   8        2.98        1.90      1.94 o 
  -4   4   8       73.48       68.35      3.87 o 
  -3   4   8       11.45       12.97      2.00 o 
  -2   4   8       17.02       19.34      1.77 o 
  -1   4   8      158.64      152.79      3.98 o 
   0   4   8       11.14       14.92      3.08 o 
   1   4   8      146.90      148.94      7.70 o 
   2   4   8      185.25      189.63      8.14 o 
   3   4   8       24.19       23.53      4.67 o 
   4   4   8       29.67       31.19      4.79 o 
   5   4   8        0.93        3.02      2.89 o 
  -7   5   8       26.08       22.17      3.55 o 
  -6   5   8        7.30        5.65      2.49 o 
  -5   5   8       30.56       31.64      4.56 o 
  -4   5   8       40.88       49.40      4.78 o 
  -3   5   8      138.73      129.76      4.50 o 
  -2   5   8        4.09        4.08      1.23 o 
  -1   5   8      480.66      478.29      7.40 o 
   0   5   8        2.35        5.57      1.42 o 
   1   5   8       44.27       43.20      4.55 o 
   2   5   8       19.03       18.08      3.38 o 
   3   5   8       41.71       46.18      5.26 o 
   4   5   8        7.21        8.81      3.34 o 
   5   5   8        9.57       14.48      3.84 o 
  -7   6   8        1.46        0.76      2.62 o 
  -6   6   8        2.82        3.66      2.40 o 
  -5   6   8        3.23        4.82      2.34 o 
  -4   6   8        3.46        4.10      1.81 o 
  -3   6   8       35.50       37.36      4.77 o 
  -2   6   8       99.92      106.02      5.86 o 
  -1   6   8       15.74       18.19      2.04 o 
   0   6   8       24.95       22.12      2.61 o 
   1   6   8      217.32      207.61      8.21 o 
   2   6   8       12.81       10.85      3.01 o 
   3   6   8        1.98        1.05      2.54 o 
   4   6   8        2.76        4.54      2.81 o 
   5   6   8        6.01        7.38      3.61 o 
  -7   7   8        8.02        6.39      3.57 o 
  -6   7   8        1.32        0.13      3.02 o 
  -5   7   8       70.60       82.69     10.95 o 
  -4   7   8        4.64        3.58      1.82 o 
  -3   7   8      179.05      181.82      5.88 o 
  -2   7   8       22.61       28.48      4.16 o 
  -1   7   8      304.11      288.58     10.40 o 
   0   7   8      272.00      266.78      7.37 o 
   1   7   8      288.10      262.03      9.44 o 
   2   7   8       44.84       39.88      4.75 o 
   3   7   8       20.46       18.63      3.84 o 
   4   7   8        2.31       -1.70      2.35 o 
  -6   8   8       13.69       22.11      4.55 o 
  -5   8   8       23.08       33.38      4.94 o 
  -4   8   8       34.71       33.35      4.81 o 
  -3   8   8       13.58        9.89      3.00 o 
  -2   8   8        8.63        8.18      2.92 o 
  -1   8   8       43.71       43.31      5.53 o 
   0   8   8       15.27       22.76      2.87 o 
   1   8   8      147.11      162.65     14.69 o 
   2   8   8       21.88       28.47      4.94 o 
   3   8   8       22.98       17.30      3.91 o 
   4   8   8        3.27        3.00      2.92 o 
  -6   9   8       20.03       21.90      7.21 o 
  -5   9   8        2.22        3.20      4.54 o 
  -4   9   8        2.72        1.47      2.83 o 
  -3   9   8        6.18        8.28      3.21 o 
  -2   9   8        8.78        5.37      2.80 o 
  -1   9   8       26.44       19.08      3.87 o 
   0   9   8        9.07        7.60      2.93 o 
   1   9   8        2.41        5.98      2.81 o 
   2   9   8       15.36        9.30      6.68 o 
   3   9   8        5.84        7.67      3.30 o 
  -5  10   8        1.59        4.17      3.46 o 
  -4  10   8        0.06        0.93      2.83 o 
  -3  10   8        6.16        4.81      3.21 o 
  -2  10   8       19.21       28.05      4.81 o 
  -1  10   8        4.10        4.39      1.98 o 
   0  10   8       70.70       73.87      5.20 o 
   1  10   8        0.70        3.49      4.67 o 
   2  10   8        4.35        3.43      2.81 o 
   3  10   8        7.90       11.19      3.76 o 
  -4  11   8        9.76        6.74      3.65 o 
  -3  11   8        1.48        3.55      3.11 o 
  -2  11   8        2.79       -1.18      2.69 o 
  -1  11   8        0.00        0.15      2.56 o 
   0  11   8       10.49        8.03      3.14 o 
   1  11   8        0.09        0.25      2.37 o 
   2  11   8        1.72        1.78      2.81 o 
  -2  12   8       12.03       10.55      4.15 o 
  -1  12   8       19.42       22.69      5.34 o 
   0  12   8        9.47        7.09      3.14 o 
  -8   1   9        0.72       -1.81      3.34 o 
  -7   1   9        4.30        6.80      4.54 o 
  -6   1   9        3.12        3.96      2.62 o 
  -5   1   9        0.47        2.41      2.35 o 
  -4   1   9        3.76        2.81      3.34 o 
  -3   1   9        3.85        3.44      1.77 o 
  -2   1   9        0.13        1.27      1.24 o 
  -1   1   9      139.06      136.15      4.70 o 
   0   1   9        2.60        2.66      1.56 o 
   1   1   9      194.19      209.76      6.33 o 
   2   1   9      149.64      141.20      7.55 o 
   3   1   9       38.64       30.95     12.28 o 
   4   1   9       44.33       54.64      5.93 o 
   5   1   9        2.43        0.94      2.54 o 
  -8   2   9        1.20       11.70      6.27 o 
  -7   2   9        3.34        6.46      7.61 o 
  -6   2   9       22.31       30.52      3.92 o 
  -5   2   9        4.80       10.31      2.57 o 
  -4   2   9        3.51        1.75      2.50 o 
  -3   2   9       12.86       13.83      2.44 o 
  -2   2   9       11.97       13.13      1.98 o 
  -1   2   9        0.15       -0.55      1.15 o 
   0   2   9      125.38      114.15      5.04 o 
   1   2   9      331.92      288.22      8.40 o 
   2   2   9      277.74      257.51     18.57 o 
   3   2   9      286.40      277.58     10.83 o 
   4   2   9       10.36        8.54      3.00 o 
   5   2   9       20.61       17.95      4.06 o 
  -7   3   9        5.53        4.99      2.87 o 
  -6   3   9        6.42        9.18      2.71 o 
  -5   3   9        0.82        1.91      2.13 o 
  -4   3   9        9.52        6.30      2.16 o 
  -3   3   9       17.94       24.61      2.97 o 
  -2   3   9      125.78      123.31      4.16 o 
  -1   3   9      101.12       96.15      4.34 o 
   0   3   9      101.32      100.50      5.71 o 
   1   3   9      713.22      701.23     21.48 o 
   2   3   9       61.26       61.86      6.03 o 
   3   3   9       26.68       41.19      5.47 o 
   4   3   9        0.01        1.73      2.31 o 
   5   3   9       46.05       47.66      6.22 o 
  -7   4   9        8.70        9.16      3.02 o 
  -6   4   9        4.58        1.26      2.24 o 
  -5   4   9       15.50       15.39      2.90 o 
  -4   4   9        0.00       -0.15      1.74 o 
  -3   4   9       59.34       64.68      6.32 o 
  -2   4   9        8.20       12.44      2.01 o 
  -1   4   9        2.68        5.04      2.54 o 
   0   4   9        4.45        0.99      1.73 o 
   1   4   9      182.15      155.51      6.27 o 
   2   4   9       47.20       54.72      5.66 o 
   3   4   9      214.63      201.16      9.39 o 
   4   4   9        6.35        9.27      3.30 o 
   5   4   9       17.15       10.95      3.84 o 
  -7   5   9        4.25        2.91      2.70 o 
  -6   5   9       54.82       57.99      4.87 o 
  -5   5   9       10.26       14.67      2.98 o 
  -4   5   9        0.59        3.46      1.95 o 
  -3   5   9       98.31      100.62      4.87 o 
  -2   5   9       31.30       28.65      3.30 o 
  -1   5   9      372.35      373.16      9.84 o 
   0   5   9       19.99       26.63      2.86 o 
   1   5   9        0.47       -2.30      1.78 o 
   2   5   9        3.12        3.74      2.50 o 
   3   5   9       55.20       57.25      6.12 o 
   4   5   9       43.58       54.92      7.85 o 
  -7   6   9        0.14        4.48      2.77 o 
  -6   6   9        0.03       -0.43      2.34 o 
  -5   6   9       18.21       25.58      3.53 o 
  -4   6   9       63.09       61.50      4.13 o 
  -3   6   9       80.65       71.85      5.43 o 
  -2   6   9       99.04       99.45      5.00 o 
  -1   6   9      116.14      133.49      7.06 o 
   0   6   9       37.85       39.28      6.13 o 
   1   6   9       23.25       23.43      3.85 o 
   2   6   9       64.04       52.84     10.55 o 
   3   6   9        0.06        1.21      2.37 o 
   4   6   9        2.66        1.22      2.62 o 
  -6   7   9        8.30       10.41      3.96 o 
  -5   7   9        3.51        3.34      3.21 o 
  -4   7   9        0.01        0.84      1.85 o 
  -3   7   9        8.72        8.72      2.19 o 
  -2   7   9      123.29      117.75      6.71 o 
  -1   7   9       21.32       24.26      2.44 o 
   0   7   9      123.42      110.76      8.41 o 
   1   7   9        0.58       -0.04      2.17 o 
   2   7   9        0.19        4.58      2.69 o 
   3   7   9        2.69        4.04      3.01 o 
   4   7   9        1.64        2.97      2.81 o 
  -6   8   9        3.37        6.06      3.87 o 
  -5   8   9        1.93        3.28      3.60 o 
  -4   8   9       35.54       33.22      8.41 o 
  -3   8   9        4.69        6.42      3.34 o 
  -2   8   9        3.01        3.10      2.81 o 
  -1   8   9       75.17       75.96      4.79 o 
   0   8   9        0.18        0.10      3.34 o 
   1   8   9       67.34       57.71      6.68 o 
   2   8   9        6.21        8.07      3.06 o 
   3   8   9        4.17        7.30      3.11 o 
  -5   9   9       12.47       14.15      5.87 o 
  -4   9   9        8.28        8.44      6.01 o 
  -3   9   9       18.45       20.10      7.88 o 
  -2   9   9        2.91        4.51      2.92 o 
  -1   9   9        4.07       -0.03      2.50 o 
   0   9   9       23.30       17.15      3.59 o 
   1   9   9       17.54        9.05      3.27 o 
   2   9   9        9.93       10.10      3.53 o 
   3   9   9       24.60       19.91      4.41 o 
  -4  10   9        3.02        7.67      5.47 o 
  -3  10   9        7.69        5.63      3.27 o 
  -2  10   9        1.26        0.48      3.87 o 
  -1  10   9        4.31        0.78      2.76 o 
   0  10   9        0.36       -1.05      2.26 o 
   1  10   9        2.56        2.39      2.71 o 
   2  10   9        0.02        1.97      4.41 o 
  -3  11   9       46.95       42.32      5.93 o 
  -2  11   9        7.25       10.37      3.91 o 
  -1  11   9       53.53       63.87      9.35 o 
   0  11   9        1.04       -1.77      4.41 o 
  -7   0  10       13.67       17.89      5.87 o 
  -6   0  10        3.36        2.67      4.01 o 
  -5   0  10       39.40       33.38      6.68 o 
  -4   0  10        0.15       -1.87      2.94 o 
  -3   0  10        2.30        1.60      3.20 o 
  -2   0  10        9.19        5.13      2.22 o 
  -1   0  10        3.81        4.36      2.35 o 
   0   0  10        5.16        3.62      2.30 o 
   1   0  10      195.77      199.54     13.62 o 
   2   0  10       19.32       18.42      5.34 o 
   3   0  10       37.62       41.92      7.74 o 
   4   0  10        3.88        8.01      4.81 o 
  -7   1  10        2.66        9.56      5.61 o 
  -6   1  10       11.75       14.78      6.68 o 
  -5   1  10       44.36       48.95      6.54 o 
  -4   1  10       71.66       83.01      6.70 o 
  -3   1  10       82.20       70.49      6.03 o 
  -2   1  10       44.05       47.75      7.50 o 
  -1   1  10        3.57        6.61      1.77 o 
   0   1  10        3.40        3.58      1.67 o 
   1   1  10       77.24       75.93      5.48 o 
   2   1  10       12.60        8.23      2.81 o 
   3   1  10        4.57        7.96      2.89 o 
   4   1  10        4.58        5.59      2.92 o 
  -7   2  10       16.54       11.48      3.87 o 
  -6   2  10        6.81       10.19      3.30 o 
  -5   2  10        1.36        6.75      3.30 o 
  -4   2  10       18.23       20.68      3.87 o 
  -3   2  10      161.90      175.54      6.27 o 
  -2   2  10       24.16       27.14      2.73 o 
  -1   2  10      197.09      192.08      5.83 o 
   0   2  10        0.52        0.06      1.48 o 
   1   2  10      142.47      125.50      5.85 o 
   2   2  10        0.05       -0.11      2.67 o 
   3   2  10       56.42       51.77      6.28 o 
   4   2  10        3.09       -0.40      3.07 o 
  -7   3  10       12.44        8.33      3.12 o 
  -6   3  10        7.57       14.55      3.78 o 
  -5   3  10       16.87       15.86      3.76 o 
  -4   3  10        1.24       -0.89      2.24 o 
  -3   3  10        0.35       -0.74      1.68 o 
  -2   3  10        0.05       -1.71      1.79 o 
  -1   3  10       59.10       67.28      4.22 o 
   0   3  10        1.70        1.79      1.67 o 
   1   3  10       27.85       36.42      4.07 o 
   2   3  10        0.04       -1.56      2.38 o 
   3   3  10        2.89        4.71      2.73 o 
   4   3  10        8.51        7.32      3.27 o 
  -7   4  10        6.57       10.21      3.10 o 
  -6   4  10       15.50       22.94      3.75 o 
  -5   4  10        0.66        2.67      3.02 o 
  -4   4  10        9.77       17.23      3.87 o 
  -3   4  10        0.93        2.16      2.10 o 
  -2   4  10        0.72        0.27      2.01 o 
  -1   4  10       62.93       72.36      4.38 o 
   0   4  10      120.81      132.24      5.75 o 
   1   4  10       39.95       45.98      5.74 o 
   2   4  10       77.73       78.97      6.84 o 
   3   4  10        0.22        3.77      2.32 o 
   4   4  10        4.19        7.54      3.34 o 
  -7   5  10        9.16       19.47      3.69 o 
  -6   5  10        2.20        2.44      2.65 o 
  -5   5  10       61.96       55.41      4.85 o 
  -4   5  10        4.65        2.79      4.27 o 
  -3   5  10      163.59      157.10      6.72 o 
  -2   5  10        1.78        2.33      2.55 o 
  -1   5  10       30.56       37.50      3.39 o 
   0   5  10       39.69       45.92      3.77 o 
   1   5  10        1.36        3.41      2.54 o 
   2   5  10        5.67        5.85      2.89 o 
   3   5  10        4.28        6.61      3.11 o 
   4   5  10        2.65        5.61      3.21 o 
  -6   6  10        4.33        8.34      3.12 o 
  -5   6  10       12.45       12.03      3.05 o 
  -4   6  10       49.15       61.58      6.13 o 
  -3   6  10       64.70       61.82      5.01 o 
  -2   6  10      149.43      138.52      6.80 o 
  -1   6  10       94.17       94.91      7.20 o 
   0   6  10        4.77        1.37      1.80 o 
   1   6  10        3.68        3.53      2.42 o 
   2   6  10       51.32       66.05      6.41 o 
   3   6  10       14.59       11.96      5.74 o 
  -6   7  10        1.83        3.73      3.49 o 
  -5   7  10       56.34       56.87     16.16 o 
  -4   7  10        1.75        0.74      2.30 o 
  -3   7  10       10.03       13.04      4.21 o 
  -2   7  10       18.93       19.56      3.48 o 
  -1   7  10        5.92        5.92      1.93 o 
   0   7  10       27.81       23.29      4.14 o 
   1   7  10       10.45       17.25      3.78 o 
   2   7  10        1.72        1.01      2.50 o 
   3   7  10       12.28       14.62      3.95 o 
  -5   8  10        3.93        2.94      4.81 o 
  -4   8  10        0.89        0.52      2.81 o 
  -3   8  10       34.01       24.03      6.14 o 
  -2   8  10        4.23       -1.87      3.74 o 
  -1   8  10       25.33       28.30      7.48 o 
   0   8  10        4.56        4.56      4.54 o 
   1   8  10        0.71       -0.76      2.37 o 
   2   8  10        0.11        0.15      2.56 o 
  -4   9  10        0.04        6.25      3.53 o 
  -3   9  10        0.06       -0.21      2.89 o 
  -2   9  10       26.66       27.55      4.79 o 
  -1   9  10        2.51        6.41      5.07 o 
   0   9  10       19.49       23.24      5.07 o 
   1   9  10        2.00        0.36      2.76 o 
   2   9  10        0.48       -1.16      2.73 o 
  -3  10  10        1.71        3.00      4.01 o 
  -2  10  10        4.89        8.49      3.55 o 
  -1  10  10        3.30       -3.74      4.27 o 
   0  10  10        0.88       -1.43      2.51 o 
  -7   1  11        0.09        4.79      3.38 o 
  -6   1  11        0.53        1.73      3.51 o 
  -5   1  11        5.92        8.54      3.40 o 
  -4   1  11       15.39       19.52      4.06 o 
  -3   1  11       30.68       33.52      4.81 o 
  -2   1  11       89.70      104.74      5.29 o 
  -1   1  11       16.91       14.15      2.47 o 
   0   1  11      229.68      219.40      9.52 o 
   1   1  11       81.77       78.64     14.55 o 
   2   1  11       61.12       64.89      9.08 o 
   3   1  11        0.75       -2.57      2.05 o 
   4   1  11        8.46       16.72      4.03 o 
  -7   2  11        0.35       10.59      5.07 o 
  -6   2  11       12.61       21.32      6.54 o 
  -5   2  11        6.88        3.17      3.19 o 
  -4   2  11       48.53       49.80      5.66 o 
  -3   2  11       49.01       55.25     12.02 o 
  -2   2  11       49.38       51.01      4.66 o 
  -1   2  11      483.60      479.22      9.82 o 
   0   2  11        2.25        3.05      1.92 o 
   1   2  11      134.16      126.23      8.66 o 
   2   2  11        1.48        1.51      2.31 o 
   3   2  11       13.81       20.04      4.29 o 
   4   2  11        7.28        8.74      3.49 o 
  -7   3  11        0.89        4.75      3.60 o 
  -6   3  11        0.59        4.29      3.49 o 
  -5   3  11       41.87       47.20      6.54 o 
  -4   3  11       25.08       30.23      5.74 o 
  -3   3  11       77.24       72.07      6.79 o 
  -2   3  11        1.33        4.41      2.44 o 
  -1   3  11        0.62        5.00      1.99 o 
   0   3  11       15.33       16.36      3.55 o 
   1   3  11       57.74       43.43      5.44 o 
   2   3  11        9.65       10.44      3.87 o 
   3   3  11       23.26       16.13      3.97 o 
  -6   4  11        0.20        4.32      3.49 o 
  -5   4  11       15.24       15.50      4.33 o 
  -4   4  11        0.02        8.78      3.30 o 
  -3   4  11       72.67       83.47      5.75 o 
  -2   4  11        7.54       11.71      2.89 o 
  -1   4  11      320.29      325.83      8.04 o 
   0   4  11       12.86       18.90      2.85 o 
   1   4  11       46.07       44.13      5.32 o 
   2   4  11        2.27        2.03      2.69 o 
   3   4  11        3.73        5.61      3.21 o 
  -6   5  11        0.98        2.30      3.38 o 
  -5   5  11       78.18      101.00      8.55 o 
  -4   5  11       17.54       24.27      4.29 o 
  -3   5  11      199.73      209.34      7.64 o 
  -2   5  11       10.49       12.27      3.25 o 
  -1   5  11        1.91        2.57      1.76 o 
   0   5  11       10.80        9.48      2.30 o 
   1   5  11      107.44       99.89     10.01 o 
   2   5  11       19.94       20.68      4.41 o 
   3   5  11       11.31        8.00      2.77 o 
  -6   6  11        2.61        3.20      3.59 o 
  -5   6  11        0.49        1.87      3.40 o 
  -4   6  11        4.08        8.61      3.49 o 
  -3   6  11        0.46        5.80      2.69 o 
  -2   6  11        4.82        4.84      2.94 o 
  -1   6  11       18.55       21.17      3.72 o 
   0   6  11        0.24       -1.08      1.77 o 
   1   6  11       19.89       12.63      3.53 o 
   2   6  11        3.94        8.01      3.15 o 
  -5   7  11        0.14        2.40      5.07 o 
  -4   7  11       18.36       30.10      7.08 o 
  -3   7  11        2.41        1.03      2.65 o 
  -2   7  11        0.11        3.27      2.69 o 
  -1   7  11        0.24       -0.78      3.87 o 
   0   7  11        0.04        1.71      2.67 o 
   1   7  11        7.39        7.32      5.61 o 
   2   7  11       22.64       30.43      4.94 o 
  -3   8  11       18.18       21.90      6.94 o 
  -2   8  11       27.26       29.37      8.01 o 
  -1   8  11        8.40        4.54      5.07 o 
   0   8  11        2.56       11.37      3.46 o 
   1   8  11        2.69        6.20      6.54 o 
  -3   9  11       11.04       18.96      6.68 o 
  -2   9  11        1.74        1.07      5.07 o 
  -1   9  11       46.44       43.26      9.61 o 
   0   9  11       10.62       11.90      3.85 o 
  -6   0  12        6.29       14.15      5.87 o 
  -5   0  12        2.04       -0.27      4.01 o 
  -4   0  12        3.97        1.34      3.74 o 
  -3   0  12       17.14       12.28      5.61 o 
  -2   0  12       34.33       26.97      7.21 o 
  -1   0  12       50.59       38.99      8.28 o 
   0   0  12       56.65       61.92      8.81 o 
   1   0  12       14.04       14.42      5.07 o 
   2   0  12        0.53        1.07      3.47 o 
   3   0  12       20.09       32.31      7.48 o 
  -6   1  12        1.64        8.01      3.78 o 
  -5   1  12        0.39       -2.01      4.14 o 
  -4   1  12        1.04        0.36      2.62 o 
  -3   1  12        0.27        0.80      2.73 o 
  -2   1  12       18.40       18.99      3.42 o 
  -1   1  12        4.79        3.60      1.90 o 
   0   1  12       20.22       19.35      3.24 o 
   1   1  12        0.36        0.87      2.80 o 
   2   1  12        5.19        6.42      3.47 o 
   3   1  12        2.09       -1.53      2.35 o 
  -6   2  12        1.57       -1.50      3.08 o 
  -5   2  12       26.97       29.06      5.00 o 
  -4   2  12        0.05        2.75      3.20 o 
  -3   2  12       23.14       20.78      4.54 o 
  -2   2  12        0.00        0.03      2.53 o 
  -1   2  12       24.75       20.58      2.62 o 
   0   2  12        1.52        1.35      1.76 o 
   1   2  12       57.23       47.15      5.77 o 
   2   2  12        2.95       10.72      6.14 o 
   3   2  12        2.24        1.83      3.47 o 
  -6   3  12        7.71        6.52      3.68 o 
  -5   3  12        4.40        5.04      5.07 o 
  -4   3  12        1.32       -0.04      3.34 o 
  -3   3  12       47.32       41.75      6.14 o 
  -2   3  12        0.31        3.26      2.65 o 
  -1   3  12       73.23       78.52      5.02 o 
   0   3  12        0.88        1.10      1.77 o 
   1   3  12       12.99       11.55      3.26 o 
   2   3  12        4.95        1.03      4.01 o 
  -6   4  12        5.55        5.06      4.14 o 
  -5   4  12        7.73        8.70      3.95 o 
  -4   4  12        0.62       -1.42      2.81 o 
  -3   4  12        0.60        2.88     10.01 o 
  -2   4  12        0.00       -1.57      2.50 o 
  -1   4  12        3.64        4.72      2.03 o 
   0   4  12       13.78       11.53      2.68 o 
   1   4  12        4.30       -1.69      3.74 o 
   2   4  12        2.15        3.15      2.81 o 
  -5   5  12       17.20       23.38      4.90 o 
  -4   5  12       33.08       28.50      6.54 o 
  -3   5  12       46.34       62.00      8.81 o 
  -2   5  12       53.35       65.05      5.79 o 
  -1   5  12       52.27       51.01      5.25 o 
   0   5  12        1.20        0.46      2.11 o 
   1   5  12        7.80        5.20      3.01 o 
   2   5  12       15.40       29.56      5.13 o 
  -5   6  12        5.83        7.68      3.87 o 
  -4   6  12       31.58       30.45      5.38 o 
  -3   6  12        0.46        0.16      2.84 o 
  -2   6  12        0.00        1.12      2.73 o 
  -1   6  12        2.81        2.19      2.79 o 
   0   6  12       37.57       44.37      4.71 o 
   1   6  12        7.48        6.92      3.35 o 
  -4   7  12        3.84       -0.45      3.38 o 
  -3   7  12        5.91        5.87      3.18 o 
  -2   7  12        5.13        3.32      4.54 o 
  -1   7  12       10.31       20.53      5.34 o 
   0   7  12       36.41       35.23     11.75 o 
  -2   8  12        0.21        3.20      5.87 o 
  -1   8  12        2.37        1.07      5.07 o 
  -5   1  13        2.97        4.50      3.60 o 
  -4   1  13       31.77       45.68      6.13 o 
  -3   1  13       68.87       70.21      7.46 o 
  -2   1  13       18.57       23.38      5.48 o 
  -1   1  13       69.11       69.15      5.04 o 
   0   1  13       17.39       11.51      2.60 o 
   1   1  13        3.20       11.21      5.07 o 
   2   1  13        0.29        4.71      3.19 o 
  -5   2  13       24.05       17.04      5.07 o 
  -4   2  13        3.74        0.93      3.21 o 
  -3   2  13        5.97        5.97      3.95 o 
  -2   2  13       22.33       10.31      5.07 o 
  -1   2  13       11.55       11.10      2.55 o 
   0   2  13        0.01        2.18      1.91 o 
   1   2  13        1.84       -0.12      2.50 o 
  -5   3  13        0.00        3.70      3.49 o 
  -4   3  13        0.29        1.95      3.30 o 
  -3   3  13       71.31       92.00      8.59 o 
  -2   3  13        2.10        3.25      3.07 o 
  -1   3  13        8.76        6.85      3.16 o 
   0   3  13       17.77       23.26      3.29 o 
   1   3  13       21.05       25.91      5.21 o 
  -4   4  13        0.64        1.66      4.01 o 
  -3   4  13       43.62       49.21      6.87 o 
  -2   4  13        2.43       -0.69      2.94 o 
  -1   4  13        4.11        5.50      3.44 o 
   0   4  13        2.26        1.01      2.10 o 
   1   4  13        4.08        3.50      2.52 o 
  -4   5  13        0.68        0.14      3.30 o 
  -3   5  13        2.38        0.85      4.41 o 
  -2   5  13        2.17        3.83      2.98 o 
  -1   5  13       21.59       20.60      7.75 o 
   0   5  13        1.25        2.21      2.55 o 
  -3   6  13        0.30        5.90      4.29 o 
  -2   6  13        4.37        3.38      5.18 o 
  -1   6  13       19.39       21.48      4.19 o 
  -4   0  14       39.53       57.14     10.41 o 
  -3   0  14        0.40        2.67      5.61 o 
  -2   0  14       75.42       55.55      9.61 o 
  -1   0  14        6.15        2.70      2.89 o 
   0   0  14       28.54       32.24      5.48 o 
  -4   1  14        0.47        1.07      3.59 o 
  -3   1  14        0.31        2.67      3.96 o 
  -2   1  14        1.06        4.70      3.76 o 
  -1   1  14        0.62       -0.58      2.14 o 
   0   1  14        4.82        1.76      2.24 o 
  -3   2  14        5.06        6.29      4.52 o 
  -2   2  14        1.00        4.93      3.76 o 
  -1   2  14        7.74        7.81      3.03 o 
  -3   3  14       18.68       17.85      5.17 o 
  -2   3  14        1.49        4.65      3.84 o 
  -1   3  14       14.94       10.55      3.31 o 
                                                 
